# Supplementary material for: On the flexibility of the multipole model refinement. A DFT benchmark study of the tetra­kis­(μ-acetato)di­aquadicopper model system
Source: IUCrJ. 2025 May 23;12(Pt 4):444–61. doi: 10.1107/S2052252525003355 (PMC12224076; doi:10.1107/S2052252525003355)
Supplement: Supplementary file 1 [file m-12-00444-sup1.xlsx]

## Sheet: AIM BCPs and charges
Method	Atom 1	Atom 2	d12 / Å	ρBCP / Å-3	Laplacian / Å-5	Ellipticity	d1 / Å	d2 / Å		Atom	charge (g)	Volume (V) / Å3
Exp	Cu	O1	1.9559	0.468	12.462	0.12	0.9572	0.9987		O1	-0.96	15.61
Cu2+Ms(0.50)			1.9566	0.49	13.295	0.28	0.9449	1.0117			-1.01705	15.4468
Cu2+Ms(0.75)			1.9558	0.485	12.417	0.13	0.9572	0.9986			-1.00633	15.8007
Cu2+Ms(1.29)			1.9558	0.48	12.354	0.13	0.9574	0.9983			-0.992298	15.7751
Cu+Ms(0.50)			1.9561	0.515	12.748	0.23	0.9542	1.002			-1.00625	15.4871
Cu+Ms(0.75)			1.9558	0.506	12.097	0.14	0.9636	0.9922			-0.966323	15.4921
Cu+Ms(1.29)			1.9559	0.505	12.055	0.14	0.9645	0.9914			-0.956845	15.4698
CuMs(0.50)			1.9558	0.547	11.624	0.13	0.962	0.9938			-1.04147	15.8591
CuMs(0.75)			1.9558	0.535	11.451	0.13	0.9655	0.9903			-0.984674	15.662
CuMs(1.29)			1.9559	0.535	11.438	0.14	0.9664	0.9895			-0.977355	15.631
Cu2+Ms, ADPs			1.9557	0.506	12.567	0.09	0.9628	0.9929			-0.956622	15.475
Cu+MM, ADPs			1.9558	0.518	12.27	0.1	0.9635	0.9923			-0.959643	15.4478
CuMM, ADPs			1.9559	0.537	11.587	0.1	0.9614	0.9945			-1.00295	15.7109
Cu2+MM, ADPs, XYZs			1.9556	0.511	12.603	0.09	0.9623	0.9932			-0.991823	15.553
Cu2+Ms, κ			1.9558	0.486	12.403	0.13	0.9571	0.9987			-0.956662	15.5652
Cu2+Ms, O-			1.9557	0.497	11.896	0.13	0.9569	0.9989			-1.13215	18.4093
CuMs, σGauss			1.9558	0.531	11.441	0.12	0.965	0.9908			-0.974951	15.6012
CuMs, κ’			1.9558	0.532	11.477	0.12	0.9669	0.9889			-1.04045	15.7465
DKH/BLYP			1.95598	0.568833	11.4852	0.0363717	0.95018	1.0058			-1.12697
DKH/B3LYP			1.95618	0.562522	11.7164	0.0565237	0.943055	1.01312			-1.19375
DKH/HF			1.95686	0.521762	13.2243	0.142154	0.925195	1.03167			-1.39946
BLYP			1.95596	0.56735	11.5714	0.0339059	0.950991	1.00497			-1.1304
B3LYP			1.95615	0.561542	11.7812	0.0523577	0.94395	1.0122			-1.197
HF			1.95683	0.520718	13.2777	0.138	0.925566	1.03126			-1.40403
MP2			1.9566	0.547206	12.1019	0.098541	0.932782	1.02381			-1.24308
CCSD			1.95648	0.547447	12.1471	0.0866075	0.934506	1.02197			-1.25882
Exp	Cu	O2i	1.9427	0.448	12.8	0.1	0.9536	0.9891		O2	-0.99	15.98
Cu2+Ms(0.50)			1.9441	0.505	13.662	0.26	0.9414	1.0027			-1.07406	15.4169
Cu2+Ms(0.75)			1.9429	0.504	12.959	0.1	0.9504	0.9925			-1.07286	16.1289
Cu2+Ms(1.29)			1.9428	0.493	12.741	0.11	0.9524	0.9905			-1.05417	16.0985
Cu+Ms(0.50)			1.9435	0.526	12.98	0.21	0.9516	0.9919			-1.05406	15.7396
Cu+Ms(0.75)			1.943	0.526	12.624	0.12	0.9569	0.9861			-1.0187	15.7597
Cu+Ms(1.29)			1.9429	0.519	12.438	0.13	0.9592	0.9837			-1.0061	15.7387
CuMs(0.50)			1.943	0.559	11.834	0.12	0.9596	0.9834			-1.08062	16.5258
CuMs(0.75)			1.943	0.553	11.938	0.11	0.9592	0.9838			-1.00999	16.2709
CuMs(1.29)			1.9429	0.547	11.798	0.13	0.9612	0.9817			-0.999392	16.2389
Cu2+Ms, ADPs			1.9429	0.526	13.09	0.07	0.9566	0.9863			-1.00463	15.7449
Cu+MM, ADPs			1.943	0.538	12.788	0.09	0.9571	0.9859			-1.00048	15.6532
CuMM, ADPs			1.943	0.555	12.077	0.09	0.9549	0.9881			-1.0261	15.6459
Cu2+MM, ADPs, XYZs			1.9424	0.531	13.094	0.08	0.9559	0.9865			-1.03631	15.8177
Cu2+Ms, κ			1.9429	0.506	12.956	0.11	0.9502	0.9927			-1.02172	15.5444
Cu2+Ms, O-			1.9429	0.514	12.371	0.11	0.9512	0.9918			-1.17445	18.4484
CuMs, σGauss			1.9429	0.541	11.763	0.11	0.9606	0.9823			-0.993655	16.2019
CuMs, κ’			1.9428	0.541	11.818	0.12	0.9622	0.9806			-1.07043	16.3788
DKH/BLYP			1.9432	0.590432	11.8794	0.0305199	0.944945	0.998253			-1.10861
DKH/B3LYP			1.94336	0.584638	12.114	0.0505803	0.937825	1.00553			-1.17512
DKH/HF			1.94394	0.542553	13.7445	0.137606	0.919775	1.02417			-1.38251
BLYP			1.94318	0.588849	11.9674	0.0284298	0.945781	0.997396			-1.11171
B3LYP			1.94333	0.58362	12.1777	0.0467628	0.93875	1.00458			-1.178
HF			1.94391	0.541441	13.8007	0.133796	0.920153	1.02376			-1.38699
MP2			1.9437	0.568692	12.5569	0.0927517	0.927367	1.01634			-1.22267
CCSD			1.9436	0.569208	12.5888	0.0808232	0.929181	1.01442			-1.23888
Exp	Cu	O3	1.9852	0.435	11.363	0.17	0.9665	1.0188		O3	-1.02	15.77
Cu2+Ms(0.50)			1.9862	0.455	12.165	0.25	0.958	1.0282			-1.03189	14.4006
Cu2+Ms(0.75)			1.9853	0.449	11.408	0.1	0.9694	1.0159			-1.04397	15.8092
Cu2+Ms(1.29)			1.9852	0.444	11.308	0.11	0.9704	1.0149			-1.02587	15.7601
Cu+Ms(0.50)			1.9858	0.478	11.675	0.21	0.9671	1.0187			-1.03176	15.5645
Cu+Ms(0.75)			1.9853	0.471	11.121	0.12	0.9761	1.0092			-0.999283	15.5331
Cu+Ms(1.29)			1.9853	0.47	11.061	0.13	0.9775	1.0079			-0.986282	15.5001
CuMs(0.50)			1.9854	0.509	10.674	0.11	0.9738	1.0116			-1.05484	15.9994
CuMs(0.75)			1.9854	0.5	10.492	0.11	0.9784	1.007			-0.992017	15.7773
CuMs(1.29)			1.9854	0.501	10.472	0.13	0.9796	1.0058			-0.980564	15.7423
Cu2+Ms, ADPs			1.9852	0.467	11.526	0.08	0.9755	1.0097			-0.991214	15.5336
Cu+MM, ADPs			1.9853	0.48	11.241	0.09	0.9765	1.0088			-0.990837	15.5152
CuMM, ADPs			1.9854	0.5	10.567	0.09	0.9748	1.0106			-0.994949	14.5215
Cu2+MM, ADPs, XYZs			1.9845	0.471	11.53	0.08	0.9747	1.0098			-1.02106	15.5828
Cu2+Ms, κ			1.9853	0.451	11.412	0.1	0.9691	1.0161			-0.977171	14.4193
Cu2+Ms, O-			1.9853	0.462	10.901	0.12	0.9692	1.0161			-1.09672	16.4568
CuMs, σGauss			1.9853	0.494	10.453	0.12	0.9784	1.0069			-0.983871	15.7298
CuMs, κ’			1.9853	0.496	10.508	0.11	0.9799	1.0054			-1.05207	15.9076
DKH/BLYP			1.98557	0.535357	10.4516	0.0321225	0.962636	1.02294			-1.11406
DKH/B3LYP			1.98572	0.529496	10.6798	0.0533872	0.955293	1.03043			-1.1821
DKH/HF			1.98623	0.48905	12.126	0.143879	0.936913	1.04931			-1.39065
BLYP			1.98555	0.533644	10.5336	0.0300045	0.963365	1.02219			-1.11723
B3LYP			1.98569	0.528332	10.7416	0.0495409	0.956141	1.02955			-1.18502
HF			1.98619	0.488008	12.1787	0.140126	0.9373	1.04889			-1.395
MP2			1.98607	0.514829	11.0543	0.0987058	0.944483	1.04158			-1.231
CCSD			1.98595	0.515123	11.0841	0.0862415	1.03961	0.94634			-1.24678
Exp	Cu	O4i	1.9911	0.41	10.878	0.16	0.9729	1.0182		O4	-1.1	16.18
Cu2+Ms(0.50)			1.9918	0.442	11.974	0.23	0.9592	1.0326			-1.0428	13.9273
Cu2+Ms(0.75)			1.9913	0.437	11.151	0.11	0.9722	1.0191			-1.04808	16.1861
Cu2+Ms(1.29)			1.9912	0.427	10.935	0.12	0.9748	1.0164			-1.03057	16.1327
Cu+Ms(0.50)			1.9915	0.461	11.382	0.19	0.97	1.0216			-1.03746	15.8873
Cu+Ms(0.75)			1.9913	0.459	10.877	0.12	0.9788	1.0125			-1.00084	15.8968
Cu+Ms(1.29)			1.9912	0.453	10.697	0.14	0.982	1.0092			-0.988013	15.8698
CuMs(0.50)			1.9915	0.493	10.314	0.1	0.9783	1.0131			-1.05702	16.4289
CuMs(0.75)			1.9915	0.488	10.243	0.12	0.9814	1.0101			-1.00324	16.243
CuMs(1.29)			1.9914	0.484	10.11	0.14	0.9844	1.007			-0.992458	16.2264
Cu2+Ms, ADPs			1.9912	0.457	11.315	0.08	0.9781	1.0131			-1.0081	15.8742
Cu+MM, ADPs			1.9913	0.469	11.028	0.1	0.9791	1.0122			-1.00329	15.8578
CuMM, ADPs			1.9915	0.489	10.33	0.1	0.9779	1.0136			-0.996961	14.1731
Cu2+MM, ADPs, XYZs			1.9903	0.461	11.324	0.09	0.9773	1.013			-1.03846	15.9332
Cu2+Ms, κ			1.9912	0.439	11.143	0.11	0.9721	1.0192			1.69948	8.28494
Cu2+Ms, O-			1.9913	0.451	10.675	0.12	0.9718	1.0195			1.69172	8.14966
CuMs, σGauss			1.9913	0.478	10.068	0.13	0.9838	1.0075			1.11887	9.82792
CuMs, κ’			1.9913	0.477	10.117	0.12	0.9849	1.0064			1.10676	9.86138
DKH/BLYP			1.99175	0.522663	10.2765	0.0346187	0.965516	1.02624			-1.1275
DKH/B3LYP			1.99196	0.516304	10.5056	0.0561728	0.958213	1.03374			-1.1957
DKH/HF			1.99262	0.476641	11.8793	0.145395	0.940123	1.0525			-1.40263
BLYP			1.99173	0.521084	10.356	0.0324431	0.966247	1.02548			-1.13075
B3LYP			1.99193	0.515232	10.5666	0.0521637	0.959055	1.03287			-1.19873
HF			1.99259	0.475693	11.9284	0.141334	0.940518	1.05207			-1.40696
MP2			1.99239	0.501727	10.8563	0.101363	0.947565	1.04482			-1.24595
CCSD			1.99226	0.501872	10.8949	0.0884317	1.04291	0.949355			-1.26173
Exp	Cu	O5	2.1487	0.295	7.026	0.1	1.056	1.0928		O5	-1.23	18.7
Cu2+Ms(0.50)			2.1485	0.3	7.192	0.07	1.0502	1.0983			-0.962459	18.0044
Cu2+Ms(0.75)			2.1485	0.292	6.956	0.07	1.0539	1.0946			-0.867419	17.6495
Cu2+Ms(1.29)			2.1485	0.287	6.878	0.06	1.0542	1.0944			-0.861794	17.5982
Cu+Ms(0.50)			2.1485	0.324	6.907	0.08	1.0617	1.0868			-0.925033	17.7025
Cu+Ms(0.75)			2.1485	0.318	6.757	0.07	1.0652	1.0834			-0.856396	17.4435
Cu+Ms(1.29)			2.1486	0.316	6.702	0.07	1.0665	1.082			-0.850816	17.4233
CuMs(0.50)			2.1485	0.355	6.353	0.08	1.0688	1.0797			-0.879294	17.9694
CuMs(0.75)			2.1486	0.351	6.321	0.08	1.0701	1.0785			-0.862739	17.826
CuMs(1.29)			2.1486	0.35	6.286	0.07	1.0714	1.0772			-0.859504	17.8122
Cu2+Ms, ADPs			2.1485	0.312	7.164	0.07	1.0671	1.0815			-0.919771	17.6809
Cu+MM, ADPs			2.1485	0.333	6.896	0.07	1.0719	1.0766			-0.896066	17.5552
CuMM, ADPs			2.1485	0.36	6.417	0.08	1.072	1.0766			-0.862539	17.8863
Cu2+MM, ADPs, XYZs			2.1439	0.314	7.106	0.07	1.0666	1.0774			-0.949548	17.8328
Cu2+Ms, κ			2.1486	0.293	6.956	0.07	1.054	1.0945			-0.979062	13.9832
Cu2+Ms, O-			2.1486	0.311	6.673	0.07	1.0519	1.0966			-1.1183	15.9314
CuMs, σGauss			2.1486	0.349	6.329	0.08	1.0692	1.0793			-0.992823	16.1626
CuMs, κ’			2.1485	0.349	6.304	0.06	1.0721	1.0764			-1.05836	16.3596
DKH/BLYP			2.14862	0.349249	6.75323	0.0731163	1.05216	1.09647			-1.08001
DKH/B3LYP			2.14865	0.342698	6.90071	0.0763567	1.04929	1.09936			-1.12263
DKH/HF			2.14866	0.32013	7.349	0.0793004	1.04065	1.10802			-1.23213
BLYP			2.14862	0.346868	6.80928	0.0734661	1.05164	1.09698			-1.06643
B3LYP			2.14864	0.340539	6.95226	0.0764817	1.0488	1.09984			-1.10898
HF			2.14866	0.318517	7.39023	0.0790665	1.04016	1.10851			-1.21856
MP2			2.1487	0.335822	6.9272	0.0829854	1.04512	1.10358			-1.13878
CCSD			2.14869	0.331962	6.9926	0.0810503	1.04509	1.1036			-1.10634
Exp	Cu	Cui	2.6111	0.057	1.648	0.11	1.3055	1.3056		Cu	1.49	8.32
Cu2+Ms(0.50)			2.6111	0.06	1.695	0.04	1.3055	1.3055			1.2941	8.41428
Cu2+Ms(0.75)			2.6111	0.059	1.645	0.04	1.3055	1.3055			1.67783	8.39833
Cu2+Ms(1.29)			2.6116	0.054	1.556	0.02	1.3071	1.3045			1.76225	8.30443
Cu+Ms(0.50)			2.6113	0.086	1.836	0.01	1.3067	1.3046			1.21162	9.06738
Cu+Ms(0.75)			2.6111	0.086	1.81	0.03	1.3055	1.3055			1.37848	9.03674
Cu+Ms(1.29)			2.6113	0.082	1.747	0.01	1.3067	1.3046			1.41012	9.0098
CuMs(0.50)			2.6112	0.148	1.651	0.03	1.3066	1.3046			1.19555	9.75814
CuMs(0.75)			2.6111	0.147	1.64	0.02	1.3055	1.3055			1.12307	9.82575
CuMs(1.29)			2.6112	0.143	1.588	0.01	1.3066	1.3046			1.12709	9.82313
Cu2+Ms, ADPs			2.6111	0.07	1.871	0.02	1.3055	1.3055			1.23081	8.6517
Cu+MM, ADPs			2.6111	0.094	1.932	0.02	1.3055	1.3055			1.18201	9.09683
CuMM, ADPs			2.6111	0.15	1.691	0.02	1.3055	1.3055			1.2176	9.54427
Cu2+MM, ADPs, XYZs			2.612	0.071	1.9	0.02	1.306	1.306			1.22366	8.628
Cu2+Ms, κ			2.6111	0.059	1.648	0.03	1.3055	1.3055			-0.864861	17.736
Cu2+Ms, O-			2.6111	0.07	1.648	0.06	1.3055	1.3055			-1.08281	21.7908
CuMs, σGauss			2.6112	0.143	1.597	0.01	1.3066	1.3046			-0.872253	17.8605
CuMs, κ’			2.6111	0.145	1.614	0.01	1.3066	1.3045			-0.870233	17.8429
DKH/BLYP			2.61107	0.231119	0.665056	0.013425	1.30554	1.30554			1.15569
DKH/B3LYP			2.61107	0.20918	0.813962	0.0160506	1.30554	1.30554			1.26581
DKH/HF			2.61107	0.151807	1.10996	0.0304478	1.30554	1.30554			1.56434
BLYP			2.61107	0.225642	0.684525	0.0136839	1.30554	1.30554			1.15871
B3LYP			2.61107	0.203999	0.830112	0.0162917	1.30554	1.30554			1.26866
HF			2.61107	0.14745	1.11727	0.0314651	1.30554	1.30554			1.57397
MP2			2.61107	0.192325	0.955846	0.0249096	1.30554	1.30554			1.41593
CCSD			2.61107	0.187819	0.96686	0.0228327	1.30554	1.30554			1.39754
Exp	O1	C1	1.268	2.717	-33.38	0.13	0.7749	0.493		C1	1.29	6.09
Cu2+Ms(0.50)			1.2697	2.448	-20.449	0.11	0.8141	0.4556			1.33705	6.18208
Cu2+Ms(0.75)			1.2678	2.491	-27.351	0.12	0.812	0.4557			1.41915	6.1946
Cu2+Ms(1.29)			1.2678	2.48	-27.426	0.13	0.8083	0.4595			1.39795	6.22339
Cu+Ms(0.50)			1.2691	2.462	-22.363	0.11	0.8102	0.459			1.33958	6.20743
Cu+Ms(0.75)			1.2677	2.518	-28.382	0.13	0.7985	0.4692			1.33932	6.32703
Cu+Ms(1.29)			1.2677	2.512	-28.357	0.13	0.7958	0.472			1.32401	6.38015
CuMs(0.50)			1.2683	2.504	-27.419	0.14	0.804	0.4643			1.38016	6.28591
CuMs(0.75)			1.2677	2.534	-28.751	0.15	0.7864	0.4812			1.29185	6.49078
CuMs(1.29)			1.2677	2.527	-28.426	0.15	0.7845	0.4832			1.27794	6.55682
Cu2+Ms, ADPs			1.2678	2.579	-28.383	0.1	0.7826	0.4852			1.26447	6.20207
Cu+MM, ADPs			1.2678	2.568	-28.635	0.1	0.7852	0.4826			1.27909	6.21638
CuMM, ADPs			1.2677	2.552	-30.029	0.11	0.7883	0.4793			1.32351	6.29012
Cu2+MM, ADPs, XYZs			1.2705	2.497	-23.084	0.09	0.8022	0.4683			1.30522	6.17153
Cu2+Ms, κ			1.2677	2.47	-25.395	0.11	0.8012	0.4664			1.4082	6.15054
Cu2+Ms, O-			1.2678	2.545	-31.104	0.16	0.785	0.4828			1.36319	6.36886
CuMs, σGauss			1.2677	2.527	-28.504	0.16	0.7879	0.4798			1.26284	6.59808
CuMs, κ’			1.2676	2.47	-23.263	0.09	0.8153	0.4523			1.43178	5.86529
DKH/BLYP			1.26765	2.38141	-4.44062	0.0731189	0.836388	0.431261			1.55053
DKH/B3LYP			1.26766	2.39276	-4.67476	0.0509687	0.83888	0.428776			1.62259
DKH/HF			1.26764	2.43064	-5.43446	0.0206917	0.847436	0.420202			1.85246
BLYP			1.26764	2.38056	-4.18374	0.0722828	0.836687	0.430955			1.55519
B3LYP			1.26765	2.39179	-4.40024	0.050367	0.839171	0.428478			1.62697
HF			1.26763	2.42912	-5.1065	0.0208863	0.847676	0.419958			1.85568
MP2			1.26768	2.35013	-2.47139	0.0625768	0.841969	0.42571			1.65889
CCSD			1.26767	2.38493	-4.77985	0.0419906	0.841442	0.42623			1.68749
Exp	O2i	C1	1.2615	2.646	-32.95	0.08	0.7935	0.4679		C2	-0.1	11.07
Cu2+Ms(0.50)			1.262	2.461	-17.139	0.17	0.8143	0.4477			0.0562519	10.3933
Cu2+Ms(0.75)			1.2615	2.547	-26.406	0.18	0.8109	0.4507			-0.092287	11.1539
Cu2+Ms(1.29)			1.2615	2.559	-27.886	0.18	0.8036	0.4579			-0.0761803	11.0833
Cu+Ms(0.50)			1.2618	2.461	-18.513	0.16	0.8135	0.4484			0.0463963	10.5606
Cu+Ms(0.75)			1.2615	2.552	-27.504	0.17	0.8002	0.4614			-0.064492	11.0256
Cu+Ms(1.29)			1.2615	2.554	-28.037	0.17	0.7955	0.466			-0.0563646	10.9917
CuMs(0.50)			1.2615	2.479	-22.342	0.18	0.8155	0.446			0.0317739	10.8311
CuMs(0.75)			1.2615	2.544	-28.297	0.17	0.7909	0.4706			-0.00967662	10.9521
CuMs(1.29)			1.2615	2.54	-28.216	0.17	0.7877	0.4738			-0.00101276	10.9209
Cu2+Ms, ADPs			1.2617	2.608	-28.146	0.13	0.7847	0.477			0.032267	10.4036
Cu+MM, ADPs			1.2617	2.593	-28.328	0.13	0.7874	0.4743			0.0326811	10.4814
CuMM, ADPs			1.2615	2.57	-29.622	0.13	0.7936	0.4679			0.0388901	10.7563
Cu2+MM, ADPs, XYZs			1.2643	2.5	-20.881	0.13	0.8053	0.459			0.0878203	10.1535
Cu2+Ms, κ			1.2615	2.53	-24.871	0.17	0.7999	0.4616			-0.31595	12.2549
Cu2+Ms, O-			1.2616	2.582	-31.267	0.19	0.7856	0.476			0.0524321	10.7127
CuMs, σGauss			1.2615	2.553	-28.889	0.16	0.7868	0.4747			-0.0124432	10.9574
CuMs, κ’			1.2615	2.476	-21.035	0.12	0.8161	0.4454			0.0271893	10.2062
DKH/BLYP			1.26157	2.41179	-3.38283	0.0817322	0.83332	0.428252			-0.049768
DKH/B3LYP			1.26158	2.42408	-3.70146	0.0611747	0.835555	0.426027			-0.0385003
DKH/HF			1.26157	2.4652	-4.76517	0.00577026	0.843377	0.418196			0.199182
BLYP			1.26156	2.41087	-3.1155	0.0808308	0.833598	0.427966			-0.0143298
B3LYP			1.26158	2.42302	-3.41637	0.0605151	0.835828	0.425748			-0.00296444
HF			1.26157	2.46373	-4.44156	0.00588083	0.843593	0.417977			0.229914
MP2			1.26161	2.38188	-1.56118	0.0754918	0.838306	0.423301			0.0313827
CCSD			1.2616	2.41644	-3.85466	0.0551336	0.837845	0.423756			0.0916558
Exp	O3	C3	1.2636	2.585	-30.94	0.11	0.8086	0.455		C3	1.43	5.9
Cu2+Ms(0.50)			1.2646	2.414	-15.715	0.16	0.818	0.4466			1.35852	6.17677
Cu2+Ms(0.75)			1.2637	2.501	-25.845	0.16	0.8107	0.453			1.40333	6.18515
Cu2+Ms(1.29)			1.2637	2.493	-26.326	0.16	0.8045	0.4592			1.36522	6.23184
Cu+Ms(0.50)			1.2642	2.429	-17.766	0.16	0.816	0.4482			1.36259	6.18805
Cu+Ms(0.75)			1.2637	2.526	-27.381	0.16	0.7993	0.4644			1.34459	6.26131
Cu+Ms(1.29)			1.2637	2.521	-27.716	0.16	0.7941	0.4696			1.3185	6.30362
CuMs(0.50)			1.2637	2.465	-22.32	0.17	0.8147	0.449			1.40065	6.26986
CuMs(0.75)			1.2637	2.535	-28.165	0.16	0.7894	0.4743			1.30812	6.38807
CuMs(1.29)			1.2636	2.529	-28.07	0.16	0.7846	0.479			1.28515	6.42991
Cu2+Ms, ADPs			1.2637	2.581	-27.423	0.13	0.788	0.4757			1.31119	6.09256
Cu+MM, ADPs			1.2637	2.575	-27.811	0.13	0.79	0.4737			1.32367	6.1112
CuMM, ADPs			1.2637	2.559	-29.117	0.14	0.7943	0.4693			1.35344	6.25901
Cu2+MM, ADPs, XYZs			1.2663	2.46	-19.074	0.12	0.8096	0.4567			1.34731	6.10296
Cu2+Ms, κ			1.2637	2.475	-23.702	0.16	0.8003	0.4634			1.39721	6.01916
Cu2+Ms, O-			1.2637	2.53	-29.838	0.16	0.7888	0.4749			1.37488	6.40819
CuMs, σGauss			1.2636	2.526	-28.206	0.18	0.7903	0.4733			1.28692	6.42947
CuMs, κ’			1.2636	2.466	-21.524	0.12	0.8153	0.4483			1.44668	5.75091
DKH/BLYP			1.2637	2.40241	-3.79953	0.0806418	0.834445	0.429258			1.54855
DKH/B3LYP			1.26371	2.41447	-4.09423	0.0605573	0.836749	0.426961			1.62071
DKH/HF			1.2637	2.45468	-5.07966	0.00636573	0.84477	0.418929			1.85205
BLYP			1.2637	2.40138	-3.52637	0.0798362	0.834743	0.428954			1.5532
B3LYP			1.26371	2.41333	-3.80467	0.0599434	0.83704	0.426666			1.6251
HF			1.2637	2.45313	-4.75021	0.00649493	0.845	0.418696			1.85531
MP2			1.26373	2.37227	-1.95919	0.0749692	0.839551	0.42418			1.65683
CCSD			1.26372	2.40686	-4.24401	0.0544411	0.424639	0.839086			1.68567
Exp	O4i	C3	1.2662	2.698	-34	0.14	0.7846	0.4816		C4	-0.12	11.35
Cu2+Ms(0.50)			1.2673	2.437	-19.007	0.1	0.8124	0.4549			0.0834278	10.5444
Cu2+Ms(0.75)			1.2663	2.502	-26.666	0.14	0.8088	0.4575			-0.0740675	11.3476
Cu2+Ms(1.29)			1.2663	2.503	-27.252	0.14	0.8014	0.4649			-0.054417	11.2423
Cu+Ms(0.50)			1.267	2.457	-21.294	0.11	0.8092	0.4578			0.0708617	10.7037
Cu+Ms(0.75)			1.2663	2.522	-27.748	0.13	0.7977	0.4685			-0.0438315	11.1882
Cu+Ms(1.29)			1.2663	2.522	-27.989	0.14	0.7923	0.474			-0.0329796	11.1394
CuMs(0.50)			1.2665	2.496	-26.113	0.11	0.8056	0.4609			0.0476505	10.9552
CuMs(0.75)			1.2663	2.531	-28.418	0.13	0.7881	0.4782			0.0176076	11.0097
CuMs(1.29)			1.2663	2.527	-28.22	0.13	0.7837	0.4826			0.0285237	10.9641
Cu2+Ms, ADPs			1.2663	2.565	-27.1	0.1	0.7879	0.4785			0.0246627	10.7254
Cu+MM, ADPs			1.2663	2.559	-27.638	0.1	0.79	0.4763			0.0217587	10.8261
CuMM, ADPs			1.2663	2.547	-29.302	0.11	0.7939	0.4723			0.022801	11.0225
Cu2+MM, ADPs, XYZs			1.2692	2.456	-19.609	0.09	0.8088	0.4604			0.0858789	10.4191
Cu2+Ms, κ			1.2663	2.482	-24.715	0.12	0.7987	0.4676			-0.299786	12.4076
Cu2+Ms, O-			1.2663	2.54	-29.586	0.15	0.7835	0.4828			0.121671	10.5586
CuMs, σGauss			1.2663	2.529	-28.612	0.15	0.7855	0.4807			0.00335062	11.0515
CuMs, κ’			1.2663	2.464	-22.491	0.08	0.8153	0.4509			0.0307468	10.4907
DKH/BLYP			1.26634	2.3887	-4.34381	0.0738721	0.835589	0.430748			-0.0553385
DKH/B3LYP			1.26634	2.40017	-4.57721	0.0527396	0.838054	0.428288			-0.0447456
DKH/HF			1.26632	2.43873	-5.37628	0.0173774	0.846505	0.419817			0.188486
BLYP			1.26633	2.38783	-4.0805	0.0731807	0.835897	0.430434			-0.0201559
B3LYP			1.26634	2.39919	-4.29853	0.0522365	0.83835	0.427987			-0.00954319
HF			1.26632	2.43726	-5.04838	0.0174818	0.846746	0.419573			0.219049
MP2			1.26636	2.3572	-2.34949	0.0648867	0.841104	0.425259			0.0240044
CCSD			1.26636	2.39205	-4.65553	0.0443804	0.840599	0.425757			0.0843268
Exp	C1	C2	1.5032	1.802	-12.67	0.1	0.7896	0.7136		H5A	0.59	1.94
Cu2+Ms(0.50)			1.5031	1.71	-8.544	0.11	0.7922	0.7109			0.490584	3.70372
Cu2+Ms(0.75)			1.5031	1.74	-10.776	0.12	0.7756	0.7276			0.43887	3.82158
Cu2+Ms(1.29)			1.5031	1.732	-10.532	0.12	0.7746	0.7286			0.429033	3.84269
Cu+Ms(0.50)			1.5031	1.716	-8.979	0.1	0.7895	0.7136			0.477452	3.7756
Cu+Ms(0.75)			1.5031	1.74	-10.531	0.11	0.7732	0.7299			0.446573	3.70027
Cu+Ms(1.29)			1.5031	1.735	-10.397	0.12	0.7722	0.7309			0.44105	3.67561
CuMs(0.50)			1.5031	1.73	-10.292	0.1	0.7862	0.7169			0.452957	3.91809
CuMs(0.75)			1.5031	1.736	-10.479	0.12	0.7719	0.7312			0.453674	3.63029
CuMs(1.29)			1.5031	1.73	-10.317	0.12	0.7706	0.7325			0.450699	3.58568
Cu2+Ms, ADPs			1.5031	1.748	-9.859	0.12	0.7846	0.7185			0.476413	3.4458
Cu+MM, ADPs			1.5031	1.748	-10.065	0.11	0.7838	0.7193			0.466627	3.51895
CuMM, ADPs			1.5031	1.742	-10.628	0.11	0.7829	0.7202			0.439624	3.73092
Cu2+MM, ADPs, XYZs			1.5034	1.729	-9.026	0.1	0.7852	0.7182			0.493716	3.61523
Cu2+Ms, κ			1.5031	1.752	-11.46	0.12	0.7552	0.7479			0.445525	3.74748
Cu2+Ms, O-			1.5031	1.726	-10.67	0.17	0.7765	0.7266			0.500394	3.42618
CuMs, σGauss			1.5031	1.738	-10.418	0.12	0.7733	0.7298			0.465252	3.40287
CuMs, κ’			1.5031	1.731	-11.117	0.11	0.7758	0.7273			0.451148	3.7414
DKH/BLYP			1.50311	1.74513	-16.3551	0.0680992	0.779934	0.723178			0.558727
DKH/B3LYP			1.50311	1.77139	-17.2674	0.0680489	0.784703	0.718411			0.581894
DKH/HF			1.50312	1.85723	-20.6736	0.0676256	0.808135	0.694987			0.632262
BLYP			1.50311	1.74578	-16.4174	0.0684004	0.780133	0.722979			0.551363
B3LYP			1.50311	1.77222	-17.3333	0.0684206	0.784983	0.718131			0.574379
HF			1.50312	1.85846	-20.75	0.068167	0.808781	0.694341			0.625013
MP2			1.50311	1.7723	-17.5175	0.0701267	0.78315	0.719964			0.589096
CCSD			1.50312	1.78556	-17.935	0.0684147	0.78939	0.713726			0.571468
Exp	C3	C4	1.5045	1.787	-11.92	0.1	0.7776	0.7269		H5B	0.59	1.91
Cu2+Ms(0.50)			1.5045	1.708	-8.38	0.09	0.7887	0.7158			0.487482	3.84835
Cu2+Ms(0.75)			1.5045	1.724	-10.109	0.11	0.7734	0.7311			0.43831	3.84123
Cu2+Ms(1.29)			1.5045	1.715	-9.714	0.11	0.7739	0.7306			0.428761	3.86018
Cu+Ms(0.50)			1.5045	1.716	-8.943	0.09	0.7843	0.7202			0.47534	3.81997
Cu+Ms(0.75)			1.5045	1.73	-10.125	0.11	0.7714	0.7331			0.445585	3.72577
Cu+Ms(1.29)			1.5045	1.723	-9.913	0.11	0.7719	0.7327			0.440086	3.69754
CuMs(0.50)			1.5045	1.735	-10.448	0.1	0.775	0.7295			0.453053	3.89654
CuMs(0.75)			1.5045	1.733	-10.441	0.11	0.7698	0.7347			0.453696	3.61583
CuMs(1.29)			1.5045	1.726	-10.234	0.11	0.7699	0.7346			0.450567	3.57228
Cu2+Ms, ADPs			1.5045	1.741	-9.671	0.1	0.7742	0.7303			0.475211	3.48704
Cu+MM, ADPs			1.5045	1.74	-9.89	0.1	0.7748	0.7297			0.465873	3.55211
CuMM, ADPs			1.5045	1.736	-10.512	0.11	0.7761	0.7284			0.440739	3.78474
Cu2+MM, ADPs, XYZs			1.5048	1.728	-8.888	0.09	0.7732	0.7316			0.491372	3.66942
Cu2+Ms, κ			1.5045	1.74	-10.863	0.11	0.7549	0.7496			0.444078	3.87216
Cu2+Ms, O-			1.5045	1.722	-10.509	0.14	0.7698	0.7347			0.495973	3.55173
CuMs, σGauss			1.5045	1.738	-10.413	0.13	0.7723	0.7322			0.466016	3.39488
CuMs, κ’			1.5045	1.728	-11.047	0.1	0.774	0.7305			0.451476	3.71981
DKH/BLYP			1.50452	1.73745	-16.1835	0.0747938	0.780516	0.724009			0.552111
DKH/B3LYP			1.50453	1.76382	-17.0936	0.0747768	0.784964	0.719563			0.577869
DKH/HF			1.50454	1.84963	-20.4846	0.0741527	0.807821	0.696717			0.631894
BLYP			1.50452	1.73815	-16.2471	0.0752423	0.780754	0.72377			0.545305
B3LYP			1.50453	1.76467	-17.1601	0.0752853	0.785284	0.719243			0.570753
HF			1.50454	1.85085	-20.5607	0.0748327	0.808506	0.696032			0.624932
MP2			1.50453	1.76475	-17.3406	0.0764011	0.783179	0.72135			0.588817
CCSD			1.50453	1.77807	-17.7602	0.0747115	0.715037	0.789494			0.571131
