# Supplementary material for: On the flexibility of the multipole model refinement. A DFT benchmark study of the tetra­kis­(μ-acetato)di­aquadicopper model system
Source: IUCrJ. 2025 May 23;12(Pt 4):444–61. doi: 10.1107/S2052252525003355 (PMC12224076; doi:10.1107/S2052252525003355)
Supplement: Supplementary file 2 [file m-12-00444-sup2.xlsx]

## Sheet: Sheet1
h	k	l	stl	DKH/BLYP reference = broken symmetry singlet	DKH/RBLYP singlet	DKH/BLYP triplet	BLYP	BLYP(static)	DKH/B3LYP	B3LYP	DKH/HF	HF	MP2	CC	Crystal (static)	Exp	σ	σGauss
-1	-1	1	0.0727505	250.663	250.769	250.635	250.652	251.421	250.525	250.512	250.115	250.08	249.918	250.081	251.5	206.318	1.37047	1.70482
-1	1	0	0.0733353	58.1958	58.264	58.1845	58.1964	58.6868	58.1437	58.1455	58.2782	58.2637	57.8378	58.0449	59.22	58.8757	0.485531	0.683019
0	0	2	0.0816211	234.335	234.431	234.31	234.331	235.492	234.222	234.214	233.88	233.848	233.64	233.797	235.5	186.011	1.346	1.6169
2	0	-2	0.0856744	192.891	192.998	192.861	192.89	193.528	192.768	192.762	192.41	192.38	192.223	192.358	193.5	164.509	1.25774	1.40114
-2	0	0	0.0876461	157.13	157.133	157.126	157.114	158.079	157.041	157.022	156.465	156.445	156.809	156.715	157.4	135.401	1.04975	1.21121
-1	1	2	0.0924024	9.60167	9.59212	9.60461	9.60462	9.80904	9.63369	9.63623	9.70414	9.7067	9.67005	9.6685	9.701	9.51146	0.257849	0.424997
1	-1	1	0.093779	154.421	154.481	154.411	154.409	155.307	154.215	154.2	153.509	153.478	153.818	153.81	155.3	143.174	1.0348	1.19391
0	-2	0	0.117603	119.825	119.836	119.835	119.818	122.302	119.748	119.737	119.299	119.272	119.441	119.498	121.8	116.104	0.870259	1.00918
-1	-1	3	0.122942	93.3643	93.4878	93.3481	93.3676	94.39	93.0881	93.0868	92.4514	92.4077	92.724	92.8493	94.69	93.7319	0.72687	0.870214
0	2	-1	0.124483	47.4402	47.4753	47.4409	47.4453	48.152	47.3339	47.3389	47.0316	47.0231	47.1206	47.1754	48.42	49.5005	0.456703	0.625814
1	1	2	0.124667	19.5214	19.457	19.5235	19.5045	20.7891	19.6366	19.6217	19.7658	19.7752	19.7326	19.6479	20.36	18.3032	0.34207	0.477308
3	1	-2	0.129993	0.605812	0.53719	0.611461	0.587821	1.81475	0.724492	0.709394	0.858307	0.868407	0.80583	0.729134	1.404	5.54938	0.326407	0.377034
-3	-1	1	0.130975	23.9777	23.976	23.982	23.9596	25.1273	23.7984	23.7804	23.0353	23.0157	23.7696	23.6189	24.96	24.4412	0.364175	0.501115
-2	-2	1	0.140271	214.655	214.719	214.664	214.664	219.728	214.427	214.434	213.445	213.42	213.589	213.709	219.8	202.578	1.36501	1.51219
-3	1	3	0.141325	28.9452	29.0139	28.9432	28.9451	30.3339	28.7435	28.7418	28.1696	28.1404	28.561	28.6085	30.38	31.5411	0.373686	0.527499
-2	0	4	0.142557	354.756	354.881	354.736	354.751	362.778	354.471	354.462	353.032	352.982	353.291	353.372	363	282.19	1.96374	2.26092
0	2	2	0.143152	49.4718	49.3945	49.4862	49.4835	51.418	49.5936	49.608	49.5538	49.5943	49.4114	49.3287	51.6	49.2263	0.482493	0.63659
-3	1	0	0.14402	78.2784	78.3189	78.2738	78.2836	79.5751	78.4104	78.4116	79.1642	79.1423	78.0964	78.5231	79.66	76.9662	0.653557	0.789091
-2	2	2	0.145501	49.5138	49.4257	49.5358	49.5307	51.2874	49.6326	49.6512	49.553	49.5953	49.5083	49.3826	51.35	48.335	0.486956	0.636428
-2	0	-2	0.146108	134.69	134.677	134.715	134.717	138.111	134.486	134.514	133.353	133.371	133.857	133.753	138.4	125.922	0.970623	1.08899
-2	-2	0	0.146671	119.817	119.837	119.817	119.792	123.583	119.592	119.568	118.456	118.426	119.185	119.021	123.5	117.501	0.889643	1.01102
-4	0	2	0.152911	154.459	154.448	154.487	154.498	158.123	154.285	154.324	153.118	153.148	153.66	153.508	158.6	146.935	1.089	1.19466
1	-1	-4	0.158185	20.8297	20.8843	20.8207	20.8279	20.7225	20.7295	20.7261	20.569	20.5472	20.6682	20.669	20.57	21.7035	0.342411	0.484849
-1	-1	-3	0.160064	14.1757	14.1698	14.1684	14.1858	12.3486	14.2236	14.2333	14.414	14.4324	14.237	14.1728	12.47	14.6239	0.340462	0.449505
-2	2	3	0.161233	34.8392	34.8925	34.835	34.8487	34.8601	34.6796	34.6872	34.0944	34.0842	34.5819	34.4893	34.94	36.9989	0.432412	0.559292
3	-1	-4	0.162415	4.8594	4.93416	4.84389	4.8684	5.33456	4.79758	4.80381	4.78671	4.76899	4.85061	4.87736	5.191	7.36205	0.327936	0.399571
0	0	-4	0.163242	7.67996	7.73111	7.67723	7.65113	6.50235	7.35801	7.32755	6.58178	6.53089	7.21867	7.23925	6.851	9.29339	0.326888	0.414886
2	2	1	0.163339	156.51	156.599	156.507	156.517	158.37	156.395	156.398	156.239	156.2	155.822	156.093	158.4	150.451	1.10587	1.2054
3	1	1	0.166313	103.484	103.525	103.479	103.52	105.865	103.638	103.67	104.257	104.267	103.289	103.587	105.7	100.511	0.819729	0.92424
0	2	-3	0.169764	87.272	87.3465	87.2826	87.2919	88.7698	86.9619	86.9794	85.7934	85.7746	86.6851	86.5551	89.16	88.5494	0.727555	0.837424
-4	0	4	0.171349	41.5939	41.5563	41.5942	41.616	44.3512	41.8569	41.8793	42.3239	42.36	41.7245	41.7316	44.01	42.8188	0.457226	0.595271
-4	0	0	0.175292	62.4577	62.5676	62.4447	62.4878	61.3182	62.1448	62.1701	61.6986	61.68	61.926	62.1005	60.88	62.1475	0.628261	0.705526
1	-3	-1	0.181531	13.3556	13.3864	13.3387	13.3846	14.3674	13.4662	13.4941	13.7732	13.7976	13.4978	13.5236	14.16	15.1673	0.370498	0.444976
1	-3	0	0.181766	65.3908	65.4726	65.3759	65.3845	65.0378	65.1075	65.0982	64.421	64.3863	64.8791	64.8718	65	66.543	0.589398	0.721684
2	-2	-4	0.184805	50.4843	50.4182	50.4839	50.4882	53.2778	50.7793	50.7845	51.4197	51.4546	50.5644	50.6043	52.68	51.0432	0.516936	0.64193
-2	-2	-2	0.187558	130.414	130.401	130.418	130.446	135.801	130.637	130.666	131.15	131.174	130.115	130.388	135.3	125.315	0.972649	1.0665
-3	1	5	0.19004	122.217	122.338	122.192	122.184	123.105	121.834	121.797	120.887	120.811	121.385	121.415	122.7	118.814	0.9272	1.02259
-1	3	2	0.190261	2.52191	2.53229	2.51848	2.52102	0.918826	2.50566	2.50435	2.43751	2.43656	2.56918	2.49631	1.019	4.43916	0.454015	0.387027
-1	3	-1	0.190933	31.0757	31.0641	31.0776	31.0421	32.3399	31.0392	31.0064	30.8431	30.8144	30.852	30.8374	32.07	31.0061	0.419201	0.539322
-4	2	2	0.192905	101.298	101.299	101.301	101.337	106.412	101.445	101.481	101.73	101.757	101.046	101.257	105.9	99.9076	0.814835	0.911986
-3	-1	-2	0.194703	111.102	111.109	111.114	111.12	114.4	111.176	111.193	111.268	111.266	110.76	110.946	114.1	108.812	0.877593	0.964504
1	1	-5	0.195604	70.1855	70.2662	70.1748	70.156	69.7352	69.8091	69.7767	68.8317	68.7688	69.549	69.5	69.54	69.6582	0.607716	0.746328
-4	-2	3	0.196306	51.9645	52.0946	51.9464	51.9785	51.3143	51.6366	51.6453	50.9273	50.8875	51.6205	51.6028	51.23	53.7107	0.540899	0.650342
1	-1	4	0.19756	23.7042	23.6236	23.7186	23.685	25.8546	23.8547	23.8388	24.0442	24.0576	23.5596	23.5613	25.82	23.8602	0.386387	0.49979
4	-2	-1	0.198039	178.818	178.878	178.815	178.838	181.805	178.932	178.946	179.288	179.271	178.383	178.642	181.6	174.348	1.25673	1.32212
-5	-1	3	0.200486	82.9539	83.0293	82.9367	82.9762	84.2135	82.8231	82.8409	82.5515	82.5435	82.6332	82.671	83.72	82.6622	0.709746	0.814382
0	2	4	0.201193	5.23208	5.23926	5.24591	5.20879	4.48845	5.14274	5.12012	4.90801	4.87277	5.124	5.1343	4.947	6.88085	0.406956	0.401277
5	1	-2	0.201548	92.9264	92.9372	92.9396	92.9349	96.3052	92.8395	92.8452	92.588	92.57	92.4176	92.5996	95.56	92.2903	0.78206	0.867575
-1	3	3	0.206823	49.8491	49.8752	49.8292	49.8564	51.2901	49.8986	49.9024	50.0813	50.0818	49.7803	49.7983	50.52	50.8587	0.528319	0.637815
-5	-1	4	0.207602	2.84412	2.9216	2.8277	2.86372	1.13969	2.75801	2.77575	2.65127	2.64433	2.94064	2.96333	1.474	6.32995	0.419087	0.389016
4	-2	-4	0.207824	3.66892	3.67417	3.68246	3.64878	4.18733	3.56564	3.54545	3.28791	3.25729	3.54291	3.53086	4.586	4.86957	0.439341	0.393399
1	3	2	0.207853	137.883	138.002	137.869	137.895	140.722	137.532	137.537	136.62	136.575	137.173	137.215	140.1	134.276	1.04026	1.10687
5	1	-1	0.210665	166.162	166.242	166.148	166.201	170.903	166.246	166.278	166.528	166.52	165.806	166.066	170.5	161.769	1.17238	1.25613
-4	-2	0	0.211087	88.3211	88.3459	88.3072	88.3644	88.9529	88.9633	88.9998	91.1655	91.1841	88.9032	89.2861	89	90.4059	0.765787	0.843226
3	3	-2	0.21109	148.382	148.506	148.367	148.382	151.98	147.949	147.942	146.939	146.876	147.538	147.647	150.8	145.953	1.08653	1.16219
3	-3	-1	0.211696	74.828	74.8391	74.81	74.7936	79.6231	74.9059	74.8723	75.0671	75.0412	74.5398	74.6507	79.42	74.2361	0.666504	0.771186
-2	-2	5	0.213636	52.8739	52.9023	52.8654	52.8759	55.7711	52.8392	52.8403	52.6895	52.6819	52.621	52.6757	55.51	53.9289	0.534007	0.654656
-2	0	6	0.215937	330.552	330.656	330.512	330.535	344.182	330.443	330.419	329.969	329.912	329.165	329.567	343.3	288.917	1.94349	2.1314
-2	2	-3	0.216812	81.6707	81.7658	81.6605	81.6816	83.0412	81.4278	81.4325	81.0158	80.9736	81.2822	81.4152	82.42	81.251	0.722114	0.808002
3	3	-3	0.218252	21.7587	21.7342	21.7658	21.7432	22.6562	21.904	21.8899	22.1873	22.1797	21.7676	21.7979	22.92	22.0557	0.435639	0.489583
-2	0	-4	0.219857	59.9685	60.0955	59.9382	59.9972	61.7728	59.6775	59.6987	59.1657	59.1414	59.6703	59.7708	60.71	59.7316	0.581316	0.69195
-3	-3	0	0.220006	326.9	326.974	326.887	326.903	340.789	326.977	326.972	327.141	327.091	325.803	326.265	340.2	309.336	1.899	2.11429
4	0	-6	0.220597	267.362	267.448	267.331	267.335	278.847	267.236	267.202	266.955	266.885	266.192	266.578	277.9	244.699	1.7091	1.79278
3	-1	-6	0.221772	32.7476	32.7402	32.7464	32.7519	34.6672	32.7974	32.8022	32.7823	32.7929	32.6401	32.6576	34.74	32.5051	0.432327	0.54803
5	1	-5	0.222111	34.4757	34.4753	34.4625	34.4952	37.6641	34.732	34.7502	35.4627	35.4821	34.6847	34.8209	37.37	35.1915	0.453346	0.557202
-4	2	5	0.226223	113.861	113.928	113.853	113.86	118.616	113.812	113.807	113.751	113.71	113.533	113.761	118.6	112.553	0.898068	0.979158
4	0	2	0.226709	153.011	153.134	153	153.04	156.497	152.608	152.631	151.556	151.519	152.251	152.328	155.6	148.244	1.16359	1.18721
-5	1	0	0.226868	98.2232	98.1808	98.2463	98.2186	101.655	98.3436	98.338	98.5441	98.537	97.856	97.9462	101.9	97.4105	0.848208	0.89569
3	1	3	0.226913	109.201	109.308	109.179	109.229	111.88	109.012	109.034	108.584	108.564	108.827	108.901	111.1	108.587	0.8765	0.954457
-1	-3	4	0.229528	10.1882	10.1068	10.2028	10.1966	15.1444	10.4084	10.4204	10.6419	10.6823	10.1128	10.1355	15.38	11.04	0.405702	0.428139
4	2	1	0.23071	136.45	136.477	136.444	136.46	141.201	136.734	136.735	137.844	137.822	136.261	136.602	140.3	133.95	1.05616	1.09984
1	-3	3	0.230827	17.8911	17.8799	17.8894	17.8708	19.22	18.0851	18.0655	18.5697	18.5571	18.0271	18.0515	19.67	17.9783	0.432953	0.46919
6	0	-4	0.231867	29.6427	29.7936	29.6013	29.6587	26.5902	29.3503	29.3594	29.0102	28.9715	29.5891	29.6459	25.65	31.9618	0.471009	0.532054
3	-3	-4	0.232464	13.8342	13.9356	13.8115	13.8355	11.6754	13.608	13.6046	13.3121	13.2733	13.824	13.8659	11.38	16.138	0.435727	0.447443
6	0	-2	0.234067	127.288	127.427	127.269	127.326	130.471	126.845	126.875	125.693	125.662	126.642	126.703	129.4	127.176	1.03156	1.05083
1	1	-6	0.234159	29.8588	29.9197	29.8389	29.8691	29.3149	29.8577	29.8642	30.1594	30.1413	29.9524	30.0678	29.4	31.4964	0.434308	0.532645
3	3	1	0.235204	0.186994	0.155418	0.203843	0.215239	0.640494	0.347418	0.374693	0.690157	0.716136	0.360876	0.350242	0.7905	2.09866	0.901643	0.374454
0	-4	0	0.235206	64.6277	64.6481	64.6185	64.6457	67.3227	64.9126	64.9259	66.0618	66.0514	65.0117	65.2847	67.48	65.5371	0.613957	0.7171
0	-2	5	0.235516	98.7868	98.8939	98.7629	98.7808	100.691	98.6853	98.6734	98.6088	98.5535	98.5981	98.7665	100.5	97.6422	0.814233	0.898246
-1	-1	-5	0.236157	67.6757	67.7389	67.644	67.7015	70.7141	67.8737	67.8962	68.4559	68.4653	67.8357	67.9669	70.41	68.8867	0.628148	0.733134
0	4	1	0.23872	8.49569	8.54173	8.47985	8.50472	7.17771	8.49757	8.50469	8.65239	8.64762	8.62438	8.65223	7.137	9.6593	0.414872	0.419194
-5	-1	6	0.242691	47.1525	47.1951	47.1416	47.1507	47.0776	47.1922	47.1872	47.4665	47.439	47.2375	47.2939	47.5	47.4304	0.52314	0.624496
0	0	-6	0.244863	7.87573	7.83303	7.89437	7.87436	7.20079	7.9985	7.99831	8.35203	8.35141	7.97161	8.05782	8.081	7.58904	0.396149	0.415969
-2	2	6	0.245884	73.5211	73.5936	73.5019	73.5184	75.9684	73.3999	73.3937	73.0699	73.0403	73.2145	73.2343	75.74	73.822	0.666946	0.764353
2	4	-1	0.24732	150	150.067	149.987	150.004	157.45	149.974	149.973	149.81	149.782	149.547	149.722	157.2	145.79	1.12752	1.16916
-5	1	-1	0.248775	190.152	190.205	190.145	190.174	198.451	190.337	190.353	190.745	190.728	189.872	190.087	198.6	184.123	1.28718	1.38363
0	4	-2	0.248965	82.4536	82.4654	82.455	82.453	85.4027	82.6426	82.6407	83.0706	83.0571	82.5521	82.6307	85.63	82.8486	0.724392	0.812134
-2	-2	-4	0.249335	84.1969	84.265	84.1637	84.2285	89.5381	84.2662	84.2926	84.4933	84.5002	84.0628	84.159	88.83	83.6338	0.742247	0.821434
-4	-2	6	0.249987	43.3292	43.4044	43.3087	43.3248	45.1238	43.1691	43.1613	42.8641	42.8339	43.0653	43.1383	44.68	45.0436	0.505757	0.60428
2	4	-2	0.250324	43.0424	43.0664	43.0428	43.0525	45.0925	43.1082	43.1173	43.2374	43.2315	43.1626	43.2037	45.3	44.9051	0.516278	0.602344
-2	-4	0	0.251005	43.2692	43.2214	43.2841	43.2447	47.3992	43.2253	43.2043	42.9616	42.9586	42.8423	42.9366	47.48	42.9122	0.519223	0.603615
-3	-3	5	0.252539	32.5592	32.5832	32.5347	32.5807	37.0632	32.6841	32.7042	32.9282	32.9502	32.5927	32.6522	36.48	33.136	0.491307	0.546723
4	2	2	0.255396	107.952	107.949	107.957	107.953	112.259	108.221	108.218	109.161	109.141	107.965	108.212	112.5	105.974	0.874756	0.947155
-3	-3	-2	0.256067	159.637	159.676	159.636	159.64	166.064	159.657	159.657	159.619	159.595	159.213	159.362	166.4	156.461	1.20121	1.22227
3	-1	-7	0.256089	234.224	234.276	234.208	234.189	244.668	234.368	234.326	234.902	234.828	233.631	233.938	244.2	221.744	1.56277	1.61773
-1	3	5	0.256752	33.0888	33.0577	33.1078	33.055	35.3532	33.0232	32.99	32.8138	32.7796	32.7065	32.7602	35.59	32.9335	0.480785	0.549453
-6	0	6	0.257023	76.9305	76.9029	76.945	76.9274	80.9335	77.0672	77.0626	77.5537	77.5379	76.8674	77.0878	81.42	74.6472	0.670416	0.783303
-6	2	3	0.257759	45.9793	46.0493	45.9589	45.9965	48.4635	45.8453	45.8567	45.7045	45.6862	45.7232	45.816	47.7	46.2464	0.546386	0.618523
1	-3	4	0.258245	140.879	140.999	140.854	140.864	146.017	140.688	140.667	140.31	140.239	140.438	140.598	145.7	138.009	1.07981	1.12137
-2	4	3	0.259784	2.57848	2.5094	2.60208	2.56613	4.57696	2.66884	2.65918	2.7913	2.79789	2.47838	2.47781	4.862	4.50672	0.512295	0.38795
6	2	-4	0.259986	77.5073	77.5627	77.4797	77.5194	81.5515	77.6844	77.6912	78.2238	78.2127	77.5712	77.6399	81.09	79.097	0.711506	0.785247
-5	3	3	0.260491	8.9158	8.91379	8.9129	8.90477	9.13243	9.04233	9.0312	9.48142	9.47514	9.00752	9.072	9.196	9.3205	0.453613	0.421109
-2	-4	-1	0.261096	176.88	176.942	176.868	176.866	184.038	177.02	176.999	177.491	177.434	176.579	176.754	183.6	174.957	1.25726	1.31428
-5	-3	2	0.261309	143.487	143.529	143.483	143.482	149.202	143.419	143.41	143.269	143.234	143.039	143.197	149.3	140.192	1.09518	1.13558
3	1	4	0.261536	60.4043	60.3908	60.4196	60.4009	64.8142	60.2769	60.2726	59.8841	59.8682	59.9194	59.9838	65.15	59.4321	0.582204	0.694885
-6	2	2	0.26195	98.9922	98.9916	98.9981	98.9905	103.239	99.1331	99.128	99.6718	99.6488	98.9116	99.1052	103.6	96.6872	0.82814	0.899574
6	0	0	0.262938	131.05	131.156	131.021	131.066	134.699	131.144	131.151	131.623	131.581	131.049	131.121	134.5	130.274	1.05213	1.06926
0	4	3	0.265163	78.4934	78.5748	78.4773	78.4959	82.6159	78.3796	78.3784	78.1657	78.1338	78.2797	78.405	82.44	78.5455	0.696101	0.789943
-5	3	4	0.266006	161.113	161.207	161.096	161.094	168.89	161.068	161.045	160.835	160.775	160.737	160.829	169.2	157.696	1.20429	1.22953
5	-1	-7	0.267948	115.672	115.703	115.665	115.65	121.158	115.7	115.677	115.677	115.643	115.33	115.446	121.1	114.744	0.925511	0.988822
5	-3	-1	0.268404	19.3934	19.4026	19.3908	19.3737	21.595	19.3291	19.3096	19.1694	19.1496	19.2093	19.2475	21.23	19.5626	0.458427	0.476785
-6	-2	5	0.268471	105.936	105.974	105.935	105.91	108.104	106.077	106.046	106.703	106.64	105.926	106.102	108	106.364	0.869707	0.936614
0	-2	6	0.27164	22.6818	22.6516	22.6907	22.6891	24.5334	22.8661	22.8725	23.3225	23.3291	22.8376	22.8445	24.48	22.214	0.437001	0.494416
6	-2	-1	0.272262	17.5545	17.5633	17.544	17.5607	19.4856	17.6131	17.6194	17.6312	17.6467	17.4548	17.4682	19.38	18.676	0.473132	0.46735
1	-1	-7	0.27337	60.4726	60.497	60.4659	60.4587	64.0014	60.4454	60.4311	60.2743	60.2579	60.2023	60.2836	63.82	60.5868	0.593959	0.695225
7	-1	-4	0.274193	38.8216	38.8058	38.8367	38.8076	41.1388	38.7412	38.7287	38.2849	38.2709	38.5005	38.429	41.71	39.7942	0.518142	0.579956
5	-1	2	0.275028	42.0531	42.0707	42.0494	42.0524	46.0106	42.1809	42.1776	42.6009	42.5877	42.0633	42.1961	45.32	43.3262	0.534386	0.596808
2	-4	-4	0.275035	38.4219	38.468	38.3994	38.4156	38.2275	38.6183	38.6093	39.3192	39.2964	38.8773	38.9363	37.95	40.7011	0.528284	0.577855
7	-1	-3	0.275282	89.1403	89.2458	89.1144	89.1373	91.092	89.0617	89.0545	89.0125	88.9671	89.1321	89.222	91.02	90.5866	0.802499	0.848394
-1	-1	-6	0.275394	101.96	101.968	101.963	101.941	107.934	102.034	102.014	102.079	102.048	101.695	101.772	108.1	100.797	0.831772	0.916621
2	4	2	0.276892	45.4327	45.3945	45.4485	45.4009	48.0994	45.5659	45.5338	45.9733	45.945	45.3622	45.4156	47.76	45.0877	0.48686	0.61475
-3	-3	6	0.277207	6.01714	6.01367	6.02223	5.99994	3.86644	6.05302	6.03466	6.2583	6.23404	6.06986	6.08666	3.881	6.29734	0.445141	0.405732
-5	3	5	0.277478	28.4605	28.4671	28.4555	28.4301	31.7405	28.3844	28.3533	28.1952	28.1633	28.1173	28.1981	31.51	28.0499	0.458931	0.524554
-4	-2	7	0.277743	76.7188	76.735	76.7189	76.6962	79.5559	76.7136	76.6902	76.5808	76.5487	76.4872	76.5074	79.9	77.0983	0.688665	0.781393
-7	1	5	0.279133	116.637	116.711	116.612	116.627	121.664	116.75	116.736	117.001	116.962	116.656	116.743	121.7	115.97	0.927106	0.993718
-2	2	7	0.280373	111.319	111.313	111.331	111.268	113.745	111.446	111.392	111.812	111.744	111.197	111.272	114.3	110.309	0.898687	0.965535
4	4	-2	0.280542	80.3703	80.3222	80.3859	80.3304	86.318	80.6255	80.5841	81.3677	81.3322	80.2687	80.3937	85.62	80.2751	0.728889	0.80087
-5	-3	0	0.281301	53.8734	53.8736	53.8656	53.8595	57.1224	54.1756	54.1584	55.1924	55.1753	54.051	54.2413	56.28	54.7407	0.598217	0.660132
3	-3	3	0.281337	1.7782	1.77614	1.78332	1.7755	2.41771	1.81589	1.81267	1.94962	1.94637	1.80649	1.85296	2.029	2.64194	0.743645	0.383328
-7	-1	2	0.282328	58.0397	58.0442	58.0421	58.0257	62.3096	58.2486	58.2324	58.8308	58.8079	58.0684	58.1951	61.47	60.1588	0.651592	0.681944
-6	2	6	0.282651	41.6786	41.6667	41.6793	41.6952	45.471	41.8664	41.8812	42.4132	42.4233	41.8153	41.8728	45.28	42.4144	0.493554	0.595724
4	-4	-3	0.282891	78.3381	78.4328	78.3172	78.3191	78.5591	78.2598	78.2357	78.2164	78.155	78.3337	78.3223	78.49	80.9746	0.736167	0.79066
-4	-2	-3	0.283828	4.26772	4.28186	4.25881	4.28637	5.56318	4.13703	4.15591	3.64821	3.66889	4.05714	4.00528	5.75	4.46221	0.567578	0.396467
2	2	5	0.284006	73.5572	73.6046	73.5486	73.5321	76.5815	73.6298	73.6022	73.8252	73.7786	73.4644	73.4634	76.51	75.9046	0.698544	0.7648
-4	4	1	0.284097	171.088	171.079	171.101	171.036	181.574	171.149	171.093	171.317	171.242	170.633	170.797	181.9	166.548	1.27671	1.28333
4	0	-8	0.285113	291.08	291.033	291.095	290.964	309.825	291.437	291.314	292.402	292.262	290.476	290.742	309.4	271.257	1.8602	1.923
0	4	4	0.286304	22.766	22.695	22.794	22.7383	24.5607	22.8051	22.7804	22.8058	22.799	22.5474	22.5783	24.85	22.6332	0.442841	0.495067
-1	3	6	0.287213	159.703	159.773	159.681	159.652	167.454	159.793	159.735	160.248	160.157	159.438	159.703	167.1	155.389	1.15979	1.22334
-6	2	0	0.28804	60.7002	60.702	60.6971	60.7055	63.3649	60.9835	60.9838	62.06	62.0446	60.9501	61.132	62.84	61.585	0.631074	0.696049
-1	-3	-5	0.288845	29.684	29.6836	29.6787	29.6521	31.0466	29.6362	29.6028	29.6338	29.6001	29.3852	29.5215	30.59	28.769	0.48236	0.531659
7	-1	-6	0.289791	90.2442	90.2273	90.2621	90.2305	96.4674	90.2904	90.2747	90.4655	90.4351	89.9101	90.0886	96.24	90.3038	0.753999	0.853848
4	4	-4	0.291002	35.118	35.0638	35.1378	35.1052	39.2059	35.1092	35.0976	35.096	35.0955	34.793	34.917	39.15	33.7582	0.491071	0.560587
3	-1	-8	0.292081	37.5503	37.5532	37.5503	37.5392	40.0983	37.6102	37.5966	37.8062	37.7845	37.56	37.5277	40.16	38.2708	0.500198	0.573364
4	0	4	0.292216	32.6779	32.8437	32.6307	32.6822	28.2133	32.5213	32.5209	32.2686	32.2205	32.884	32.8017	28.31	37.0058	0.536934	0.547243
-4	-4	0	0.293341	128.243	128.2	128.264	128.179	138.228	128.333	128.267	128.493	128.427	127.799	127.911	138.3	125.323	0.995577	1.05587
2	0	-8	0.293699	76.9813	76.9701	76.9828	76.9169	78.8432	77.2077	77.1385	78.1853	78.1043	77.0855	77.2491	78.44	75.785	0.689161	0.783384
5	-3	-6	0.294211	173.547	173.576	173.546	173.463	182.472	173.694	173.605	174.325	174.202	173.248	173.549	182.2	169.883	1.269	1.2942
7	1	-1	0.294905	104.561	104.575	104.563	104.532	109.445	104.668	104.636	105.045	104.991	104.494	104.613	109.7	103.939	0.896539	0.930541
-2	4	5	0.295181	3.33115	3.28743	3.3469	3.33565	5.70831	3.36752	3.37279	3.40978	3.42076	3.24696	3.2833	5.824	3.9847	0.515418	0.391898
-5	-1	8	0.296688	43.3843	43.3979	43.3837	43.3766	46.1279	43.4055	43.3947	43.4818	43.4571	43.4209	43.353	46.33	44.8109	0.524211	0.604801
1	-5	-1	0.297112	142.187	142.182	142.204	142.132	148.673	142.302	142.244	142.817	142.732	141.951	142.124	149.1	138.831	1.08706	1.12732
-1	5	0	0.297255	69.3969	69.3816	69.4063	69.3606	74.1182	69.6034	69.5653	70.2455	70.2005	69.3939	69.5363	73.72	69.7443	0.646563	0.742427
-2	-4	-3	0.297487	82.289	82.3174	82.2925	82.2478	83.7817	82.2972	82.2527	82.5499	82.4784	82.3195	82.3827	84.44	82.4311	0.709327	0.811095
-3	-1	-5	0.29773	115.593	115.669	115.569	115.57	122.254	115.708	115.681	116.046	115.991	115.686	115.789	122.4	114.31	0.927863	0.987392
-2	0	-6	0.297743	129.268	129.318	129.259	129.22	133.486	129.507	129.453	130.573	130.48	129.376	129.647	133.2	127.529	1.01845	1.06053
5	-3	1	0.299249	8.81951	8.80684	8.83294	8.78714	7.88801	8.68909	8.65921	8.20635	8.17618	8.59577	8.52207	8.263	9.27066	0.471058	0.420207
-6	2	7	0.301724	172.953	172.966	172.956	172.878	183.501	173.048	172.967	173.473	173.364	172.581	172.784	183.8	168.151	1.24329	1.29224
-1	5	2	0.302524	14.4759	14.4642	14.4799	14.4757	16.5212	14.444	14.4443	14.2303	14.2331	14.3426	14.2984	16.72	13.9118	0.433459	0.450724
-6	0	8	0.302793	19.5674	19.5563	19.5769	19.5747	24.632	19.4	19.4109	18.483	18.5018	19.0975	19.0324	25.03	20.3875	0.437614	0.477936
-1	5	-1	0.302947	147.911	147.902	147.926	147.869	159.236	148.021	147.976	148.236	148.174	147.535	147.654	159.4	145.376	1.12758	1.15947
-4	-4	5	0.304414	84.4018	84.4393	84.3968	84.3545	87.0712	84.5128	84.4624	84.9417	84.8706	84.5205	84.6045	87.12	84.9445	0.767369	0.821616
5	-1	3	0.304504	53.7288	53.7862	53.7176	53.7182	54.6051	53.7149	53.7012	53.9827	53.937	53.823	53.9617	55.12	54.5134	0.606454	0.659363
-3	3	7	0.305357	0.517945	0.512441	0.526918	0.515013	0.84568	0.462284	0.460289	0.279148	0.278619	0.455902	0.483913	0.8376	2.43313	0.794907	0.376786
-7	1	7	0.305571	81.662	81.6684	81.6623	81.6163	84.1153	81.7587	81.7104	82.0953	82.0325	81.5901	81.6453	84.47	82.0568	0.697716	0.807663
-8	0	4	0.305823	31.4184	31.5589	31.3767	31.4126	29.7175	31.3679	31.3564	31.4719	31.4158	31.694	31.6665	29.94	35.0673	0.531116	0.539887
4	4	1	0.307763	36.8287	36.8227	36.8257	36.82	38.8406	37.0185	37.0049	37.9151	37.8909	37.1246	37.2426	38.63	36.6045	0.488804	0.569978
4	-2	-8	0.308415	7.7346	7.74419	7.73229	7.72128	3.67586	7.84967	7.83167	8.55103	8.51665	8.11472	8.15303	3.671	8.44924	0.438722	0.415155
-6	2	-1	0.308445	106.579	106.588	106.595	106.521	111.705	106.508	106.448	106.296	106.216	106.134	106.179	112.4	104.996	0.891842	0.940227
0	-2	7	0.308934	153.845	153.861	153.846	153.783	164.402	153.962	153.894	154.555	154.456	153.531	153.789	164.3	149.114	1.14741	1.19061
-3	-3	-4	0.309938	2.0008	2.01284	1.99984	2.01229	2.44435	2.03115	2.04098	2.30734	2.30548	2.17889	2.23133	2.601	3.86848	0.577595	0.384708
-6	0	-2	0.311143	45.221	45.2487	45.2265	45.2099	46.2049	45.1943	45.1814	45.1706	45.134	45.2627	45.3249	47.03	45.1228	0.561739	0.614647
0	-4	-5	0.311383	125.661	125.733	125.639	125.602	133.149	125.682	125.618	125.766	125.675	125.464	125.557	133.2	124.204	0.99016	1.0416
-7	1	0	0.312346	119.43	119.407	119.451	119.356	126.434	119.519	119.444	119.665	119.583	119.086	119.138	126.7	118.078	0.992097	1.00758
1	-1	-8	0.31299	35.8533	35.8745	35.8493	35.8355	34.7472	35.877	35.8558	36.0971	36.06	35.9996	35.9633	35.08	37.025	0.499674	0.564356
-1	5	3	0.313205	113.297	113.321	113.301	113.258	119.747	113.414	113.369	114.222	114.144	113.208	113.525	119.7	111.872	0.914583	0.975983
1	5	2	0.313886	61.7513	61.7389	61.7634	61.7313	66.885	61.8704	61.8481	62.317	62.2814	61.773	61.8878	66.91	61.2891	0.597418	0.701359
8	0	-6	0.314361	115.184	115.231	115.177	115.123	119.059	115.398	115.331	116.319	116.216	115.38	115.573	118.7	116.941	0.941285	0.986231
4	2	4	0.314993	18.957	18.9843	18.9457	18.949	18.9546	19.0707	19.0606	19.4938	19.471	19.2685	19.2803	18.87	20.5636	0.481724	0.474377
-1	-1	-7	0.31503	124.569	124.594	124.563	124.505	131.9	124.664	124.596	124.987	124.899	124.324	124.442	131.9	123.03	0.984499	1.03559
-5	-3	7	0.315368	37.5714	37.552	37.5755	37.5467	42.7096	37.5541	37.5298	37.2987	37.2803	37.3563	37.3363	42.56	36.9301	0.499248	0.572755
-3	-5	2	0.316039	43.8325	43.8365	43.8386	43.8127	44.5906	43.9587	43.9358	44.5908	44.5512	43.9726	44.1118	44.55	43.5514	0.527521	0.607053
2	-2	-8	0.316369	5.80232	5.78595	5.80749	5.76769	4.08067	5.97788	5.94064	6.6569	6.61423	6.12195	6.12986	3.972	6.84748	0.455186	0.404861
3	-5	-1	0.316445	24.0447	24.0355	24.0619	24.056	26.4216	23.9256	23.9379	23.41	23.4133	23.7778	23.785	26.79	24.0439	0.462802	0.501482
8	0	-2	0.318679	33.8873	33.912	33.8948	33.8718	34.5227	33.8345	33.8188	33.6652	33.6301	33.894	33.9275	35.66	33.0782	0.541845	0.553697
-2	4	6	0.319297	50.1564	50.1458	50.1544	50.1206	52.3365	50.3546	50.3166	50.9383	50.893	50.4591	50.4828	52.54	49.7156	0.547151	0.640517
1	-3	-7	0.319987	38.6335	38.6293	38.6261	38.6079	43.1813	38.5963	38.5696	38.3565	38.3358	38.4297	38.3898	43.2	37.7927	0.512934	0.578968
-2	-2	-6	0.320127	53.3724	53.3518	53.3816	53.3471	55.7883	53.6221	53.5929	54.5385	54.495	53.7037	53.7916	55.75	54.4868	0.592527	0.657705
7	3	-4	0.320691	28.0913	28.0922	28.0874	28.0938	32.7386	28.0463	28.0492	27.9073	27.9133	27.8424	27.8864	33.14	27.6568	0.483622	0.523352
-3	-5	3	0.320867	92.1355	92.1506	92.1427	92.1079	100.345	92.1847	92.1546	92.4557	92.4045	91.9604	92.1303	100.4	91.9854	0.76565	0.863456
-5	-3	-2	0.321405	72.8567	72.87	72.8709	72.8471	79.6555	72.7383	72.7266	72.5493	72.5166	72.5078	72.6347	80.55	72.0406	0.677271	0.760559
-7	-3	3	0.321622	15.5683	15.5681	15.572	15.5658	17.4594	15.5028	15.4999	15.3251	15.3178	15.3621	15.4	17.17	14.896	0.468683	0.456633
1	-3	6	0.321718	168.06	168.08	168.059	167.962	181.431	168.097	167.997	168.135	168.018	167.608	167.767	181.4	163.411	1.21543	1.26555
2	4	4	0.321961	96.1361	96.0885	96.1576	96.0793	103.795	96.3104	96.2497	96.942	96.8779	96.0027	96.185	103.1	94.3923	0.784601	0.885643
-3	-5	0	0.322063	66.7573	66.7479	66.7625	66.7344	72.3584	66.9725	66.9452	67.7707	67.7336	66.9361	67.0388	72.07	68.4191	0.654622	0.728416
-4	-4	6	0.322467	30.7305	30.7302	30.727	30.7311	33.788	30.8741	30.8717	31.4108	31.3965	31.0297	31.1033	33.99	32.2252	0.523421	0.537214
-6	-2	8	0.32483	3.25188	3.23027	3.25782	3.22072	3.74837	3.45428	3.42202	4.15489	4.12249	3.55543	3.60509	3.674	4.31041	0.531932	0.391047
7	-3	-5	0.324924	8.28636	8.26918	8.29648	8.29897	11.3811	8.3192	8.33118	8.31999	8.32871	8.25203	8.25536	11.14	8.08327	0.483292	0.418241
7	1	-8	0.32573	63.3928	63.3998	63.3951	63.3622	64.8896	63.3525	63.3192	63.3211	63.2757	63.3034	63.3202	65.15	63.1642	0.612208	0.710599
0	0	-8	0.326484	123.682	123.712	123.679	123.649	133.355	123.671	123.634	123.818	123.76	123.392	123.58	133.6	122.182	0.983666	1.03179
-4	4	-2	0.326678	20.143	20.1819	20.1353	20.13	17.6249	20.269	20.251	20.9613	20.9242	20.4434	20.445	17.74	22.4287	0.49547	0.480851
8	-2	-4	0.327655	20.0187	20.0266	20.0195	20.0048	19.0763	20.1226	20.1059	20.6089	20.5771	20.2286	20.3188	18.85	20.8684	0.484758	0.480134
-7	-3	2	0.327673	90.611	90.6273	90.6237	90.5668	96.2272	90.484	90.4385	90.1636	90.1016	90.1729	90.2607	96.83	88.5899	0.79947	0.854456
-5	-1	9	0.327998	84.1112	84.1389	84.088	84.0658	89.4721	84.3824	84.3288	85.4718	85.4041	84.5218	84.5839	89.77	86.2668	0.755423	0.820323
-6	-4	3	0.328529	22.8219	22.8261	22.821	22.8231	26.6948	22.715	22.7183	22.1401	22.1526	22.3337	22.3618	25.94	23.2858	0.486585	0.494886
1	5	-4	0.328641	25.6935	25.7031	25.6959	25.6791	26.5905	25.7676	25.7519	26.1436	26.1169	25.7433	25.8566	26.51	26.1735	0.456149	0.510592
8	2	-5	0.32915	6.16152	6.17503	6.14907	6.13474	4.38505	6.18883	6.16182	6.34371	6.31554	6.27301	6.25036	4.689	6.73906	0.509959	0.406668
-3	-1	9	0.329199	61.8532	61.8852	61.8286	61.846	66.6176	62.0944	62.0794	63.1765	63.1462	62.2387	62.3555	66.79	63.0979	0.630799	0.702961
-1	-5	-3	0.32955	48.0182	48.0234	48.0244	48.0076	53.1284	47.9574	47.9474	47.7054	47.6871	47.7395	47.806	53.32	48.3488	0.545659	0.629391
-6	4	4	0.330279	66.49	66.4759	66.4928	66.4318	70.933	66.6468	66.586	67.2314	67.1707	66.5762	66.6059	70.91	66.6811	0.667382	0.727031
-3	5	4	0.330698	37.6708	37.6649	37.6764	37.6392	41.5275	37.753	37.7207	37.9384	37.9	37.7448	37.7468	41.61	37.4883	0.526526	0.574236
-8	-2	3	0.33122	107.352	107.381	107.354	107.29	112.173	107.399	107.334	107.755	107.669	107.056	107.248	111.8	107.381	0.913887	0.944518
-6	4	2	0.331827	31.9447	32.0009	31.9258	31.9272	29.2717	32.0751	32.0518	32.8074	32.7654	32.1504	32.21	29.01	33.6883	0.523471	0.543608
6	-2	2	0.332626	94.7775	94.7476	94.7874	94.7166	104.139	94.8033	94.7438	94.779	94.7238	94.4037	94.5219	104	94.0871	0.839688	0.877728
3	5	1	0.33263	76.4615	76.4729	76.4494	76.4295	84.0907	76.5684	76.5333	77.0132	76.9748	76.4927	76.5495	84.39	77.2057	0.707402	0.779711
-7	1	-1	0.333889	47.3746	47.3394	47.3911	47.3626	51.709	47.4541	47.4406	47.6914	47.673	47.3211	47.4068	51.78	47.1498	0.611245	0.625117
-7	-3	6	0.334125	151.996	151.983	152.008	151.923	163.907	152.033	151.955	152.251	152.158	151.497	151.735	163.7	147.01	1.15557	1.18228
3	1	6	0.334987	25.4483	25.4665	25.4319	25.4242	27.0702	25.4539	25.4294	25.3356	25.314	25.4373	25.3677	26.97	26.0394	0.484723	0.509189
-8	-2	6	0.335638	87.7539	87.7276	87.7648	87.7024	94.1226	87.9219	87.867	88.5422	88.476	87.7699	87.8841	94.17	86.2691	0.764635	0.840021
3	3	-8	0.336114	29.3283	29.3362	29.3262	29.2951	27.7935	29.4636	29.4266	30.1511	30.102	29.5551	29.6563	27.89	30.5512	0.49341	0.529778
5	-1	4	0.336357	90.9075	90.9144	90.9109	90.8448	97.0874	90.9636	90.8988	91.1757	91.1018	90.6832	90.7856	96.74	90.0574	0.805838	0.856468
-6	-4	5	0.336998	96.3387	96.314	96.3602	96.2755	104.219	96.5077	96.4398	97.2397	97.1502	96.4266	96.6177	104.3	96.4222	0.829285	0.885343
7	3	-1	0.33857	3.80371	3.80509	3.81418	3.79331	4.84861	3.7528	3.74361	3.64031	3.62217	3.58597	3.66511	5.402	3.70035	0.696082	0.393716
0	4	6	0.339529	91.8948	91.8732	91.8913	91.8132	101.051	91.8148	91.7334	91.3061	91.2385	91.3631	91.3273	100.8	89.6709	0.793289	0.861928
-8	2	2	0.339686	88.5933	88.5567	88.607	88.527	98.4282	88.5835	88.5194	88.3767	88.3189	88.2256	88.2904	98.55	88.9188	0.812185	0.844275
-6	-4	1	0.340027	0.2221	0.25725	0.226018	0.232593	2.68787	0.114678	0.12333	0.0561862	0.0678233	0.0752391	0.0778245	2.552	2.53016	0.91165	0.375135
-5	3	8	0.340125	96.7892	96.799	96.79	96.728	101.476	96.8581	96.7915	97.3523	97.2674	96.7577	96.9302	101.3	96.6439	0.828675	0.888119
-3	-3	-5	0.341034	26.0964	26.103	26.094	26.0551	26.9116	26.0687	26.0287	25.9672	25.9303	25.9044	25.9086	27.24	27.1369	0.497875	0.512762
4	-2	-9	0.341218	31.9778	31.9797	31.9752	31.9819	37.3478	32.0032	32.006	32.0744	32.0759	31.9738	31.9999	37.46	32.9439	0.498972	0.543525
-8	0	8	0.342698	111.161	111.189	111.161	111.093	114.998	111.237	111.163	111.85	111.751	111.085	111.301	115	111.122	0.897454	0.964696
-4	-4	7	0.344431	63.943	63.9716	63.9322	63.8967	68.9561	63.8864	63.8383	63.6953	63.6401	63.6995	63.7376	68.83	63.7037	0.65246	0.713212
3	5	-5	0.345106	98.4499	98.444	98.4529	98.3447	102.636	98.6217	98.5132	99.2237	99.1019	98.5851	98.6432	102.7	98.6104	0.853182	0.897086
-2	-4	7	0.346555	92.3181	92.3233	92.3168	92.2352	99.8134	92.38	92.2942	92.6091	92.5126	92.2234	92.2879	99.44	92.0084	0.814554	0.865032
-8	-2	7	0.346839	91.4966	91.5367	91.4836	91.4216	97.9743	91.3745	91.2984	90.9911	90.9076	90.8647	90.9075	97.4	91.0379	0.791468	0.859879
5	-3	3	0.346963	3.71273	3.7204	3.71906	3.72702	5.99486	3.64396	3.65783	3.48734	3.49045	3.53192	3.59051	6.415	2.55918	1.02102	0.393439
0	-2	8	0.347019	110.434	110.474	110.419	110.407	123.488	110.248	110.219	109.588	109.55	109.781	109.803	123.7	107.898	0.888341	0.960185
-3	-5	-2	0.347695	13.7244	13.7115	13.726	13.7273	14.3218	13.8182	13.8187	14.1012	14.1021	14.0368	13.9919	14.82	14.3624	0.470919	0.446835
7	3	-7	0.347901	10.3402	10.3061	10.3483	10.3257	14.1474	10.3761	10.3614	10.3008	10.2938	10.4923	10.3972	14.1	10.8958	0.46829	0.428568
-4	2	-5	0.348158	84.3401	84.3696	84.3246	84.2726	90.5582	84.4104	84.3403	84.7409	84.6602	84.2483	84.3106	91.01	83.7402	0.759315	0.822845
-1	5	5	0.348201	92.8899	92.8884	92.8941	92.8036	101.041	92.9523	92.8646	93.0249	92.9271	92.7947	92.8027	101.3	92.9865	0.800864	0.866663
6	4	-6	0.3484	56.8669	56.8259	56.8752	56.8269	65.6871	56.9005	56.8591	56.836	56.8023	56.8158	56.7842	65.61	56.9586	0.604828	0.675683
-9	-1	5	0.349085	62.4622	62.4501	62.4783	62.402	66.782	62.5507	62.4888	62.8363	62.7573	62.5418	62.5917	66.94	63.531	0.663739	0.705906
1	-5	4	0.349303	5.86081	5.86371	5.86633	5.82976	2.22542	6.03997	6.00673	6.8087	6.76358	6.27374	6.31139	2.694	8.64617	0.465751	0.4051
4	4	3	0.349356	29.6943	29.7306	29.691	29.6894	30.8443	29.6113	29.6045	29.4214	29.4011	29.4115	29.452	30.44	29.232	0.522406	0.531721
-2	4	-5	0.3495	22.8307	22.8202	22.8393	22.7918	22.0936	22.9345	22.8932	23.3925	23.3403	23.0376	23.1238	22.26	23.0846	0.46985	0.494965
-7	1	9	0.34951	44.8198	44.7911	44.8386	44.7927	49.7375	44.71	44.6834	44.2218	44.1933	44.5588	44.5127	49.6	44.5727	0.545559	0.612057
9	-1	-4	0.350185	96.2482	96.2547	96.2491	96.1738	104.492	96.3336	96.2573	96.6824	96.5985	96.0727	96.1707	104.1	95.9537	0.849693	0.884971
-8	0	0	0.350584	39.6676	39.7135	39.643	39.6294	43.4076	39.5007	39.4641	39.0245	38.988	39.2382	39.2989	44.35	38.1554	0.566976	0.58438
-5	5	3	0.350966	72.242	72.265	72.2218	72.2138	78.8213	72.3837	72.351	72.9997	72.9651	72.3844	72.447	78.59	72.7193	0.696313	0.757957
-6	-2	9	0.351173	97.1542	97.1177	97.1715	97.0833	105.053	97.3343	97.2571	98.0797	97.9883	97.4233	97.5298	105.1	97.402	0.838153	0.889486
-5	5	2	0.351574	18.2251	18.2055	18.2271	18.2096	20.4119	18.3618	18.3447	18.733	18.7189	18.6085	18.5451	21.16	20.1639	0.486145	0.470581
8	2	-1	0.352701	146.248	146.307	146.241	146.186	159.083	146.204	146.137	146.378	146.277	145.762	145.925	159.4	142.632	1.1597	1.15021
-9	1	6	0.352736	45.6311	45.6208	45.6299	45.5903	50.6793	45.6619	45.6205	45.581	45.5417	45.6405	45.573	50.41	46.7714	0.558521	0.616826
-6	4	0	0.352786	78.3989	78.4357	78.3938	78.3846	86.6073	78.4175	78.3998	78.7049	78.6674	78.1723	78.3504	87.02	78.9998	0.747972	0.790805
0	6	0	0.352809	214.942	214.959	214.943	214.831	237.866	214.827	214.71	214.534	214.4	214.264	214.326	238.4	209.241	1.48471	1.51847
-1	1	9	0.352881	67.105	67.0816	67.1219	67.0433	71.6788	67.0123	66.9492	66.6742	66.6047	66.8912	66.8509	71.3	67.0876	0.658654	0.730859
-2	-2	9	0.353413	96.6386	96.6415	96.6395	96.573	102.04	96.7812	96.7094	97.4703	97.3835	96.8893	96.9999	102.4	97.1832	0.83258	0.886872
7	3	0	0.353866	150.829	150.804	150.867	150.719	161.73	150.622	150.511	149.977	149.844	150.203	150.236	162.7	147.15	1.17694	1.17604
1	-3	-8	0.354434	180.819	180.842	180.81	180.666	195.55	180.915	180.756	181.342	181.164	180.459	180.649	195.7	175.36	1.3056	1.3329
1	1	8	0.354933	75.5667	75.5826	75.5633	75.528	84.696	75.4843	75.4452	75.2759	75.2303	75.054	75.1651	84.87	74.5081	0.698104	0.775157
-5	-5	4	0.355079	0.793123	0.788753	0.804217	0.792065	0.736403	0.869003	0.864775	1.22568	1.20826	1.11441	1.1294	0.469	4.65841	0.580015	0.37825
0	6	1	0.355161	17.1095	17.1335	17.0947	17.0889	18.9931	17.0951	17.0743	16.9598	16.9395	16.9367	16.8691	18.92	17.1704	0.441238	0.465059
9	1	-3	0.35599	8.70606	8.71917	8.69278	8.70377	11.0075	8.65504	8.6522	8.39654	8.40284	8.58247	8.5087	10.04	8.53244	0.531836	0.420122
-1	3	-7	0.356237	17.6327	17.6379	17.622	17.6129	20.6197	17.5742	17.5542	17.2503	17.2377	17.5931	17.5065	20.46	18.1026	0.463995	0.467917
4	0	-10	0.356707	166.429	166.428	166.407	166.344	185.145	166.641	166.549	167.278	167.185	166.654	166.766	185.7	163.969	1.27511	1.25689
-5	-5	1	0.356879	140.666	140.694	140.65	140.608	157.649	140.811	140.746	141.45	141.374	140.691	140.857	157.7	138.76	1.10413	1.1218
-2	2	-7	0.35726	27.0818	27.0877	27.0857	27.082	30.109	26.9773	26.9769	26.71	26.7053	26.7123	26.7676	29.61	26.548	0.505809	0.517558
7	-1	2	0.358797	70.2895	70.3061	70.2948	70.2472	76.2373	70.3894	70.3434	71.0064	70.9405	70.245	70.43	76.12	69.7539	0.713773	0.747738
-6	-2	-3	0.359824	106.546	106.625	106.533	106.471	111.782	106.535	106.456	106.84	106.729	106.229	106.412	111.7	105.924	0.920698	0.938926
9	-1	-7	0.360992	142.538	142.548	142.536	142.429	153.916	142.613	142.501	143.017	142.885	142.262	142.458	154.2	139.641	1.09927	1.13097
2	-6	-1	0.360998	40.3771	40.412	40.3612	40.3431	46.3054	40.3548	40.322	40.2686	40.2364	39.9621	40.0854	46.29	39.4859	0.498631	0.588742
-5	-1	10	0.36121	23.8935	23.8777	23.8992	23.8727	27.7101	23.8529	23.8334	23.5792	23.5648	23.6849	23.6941	27.73	23.0711	0.474055	0.500565
-6	0	10	0.361429	112.302	112.317	112.277	112.259	126.362	112.506	112.456	113.213	113.16	112.624	112.706	127	112.691	0.931141	0.969681
0	6	-2	0.362127	154.443	154.45	154.451	154.322	168.029	154.398	154.274	154.397	154.26	154.029	154.167	168.2	150.825	1.16802	1.19314
-8	2	8	0.362315	99.9041	99.9386	99.8862	99.8541	111.347	99.8017	99.749	99.4603	99.4006	99.5031	99.4894	111.8	98.8871	0.849227	0.903516
-2	6	2	0.363062	134.686	134.69	134.696	134.547	144.003	134.646	134.505	134.626	134.475	134.317	134.405	144.2	131.953	1.04218	1.08951
2	6	0	0.363532	63.685	63.6542	63.7035	63.6338	69.8394	63.7169	63.6632	63.9226	63.8617	63.6062	63.6143	69.38	64.066	0.624771	0.711824
-3	-5	6	0.363546	11.013	11.0093	11.0131	11.0031	12.2299	11.0598	11.0492	11.2287	11.216	11.0377	11.0751	12.3	12.259	0.503273	0.432471
-5	-5	5	0.363753	26.0817	26.0636	26.1015	26.0788	30.615	25.9544	25.9526	25.3896	25.3821	25.7828	25.7622	30.38	25.7453	0.500551	0.512346
-6	-4	7	0.364045	167.449	167.467	167.44	167.299	182.676	167.412	167.258	167.319	167.153	166.931	167.023	182.8	162.805	1.25388	1.26165
-4	0	-6	0.364291	25.9553	25.9562	25.9714	25.8909	23.2922	26.0688	26.0024	26.5584	26.4701	26.1888	26.2396	23.26	28.2539	0.523828	0.511472
-7	-3	8	0.365733	209.365	209.366	209.36	209.186	230.99	209.318	209.134	209.064	208.875	208.798	208.851	231.5	202.648	1.48098	1.48648
9	1	-2	0.366279	66.1217	66.149	66.1197	66.0678	70.1573	66.1747	66.1177	66.6102	66.5367	66.0146	66.1715	69.97	65.5297	0.704127	0.725567
-5	5	0	0.366677	23.3018	23.2699	23.2971	23.2798	28.0395	23.4294	23.4064	23.6648	23.6579	23.5844	23.5183	28.35	24.3923	0.485866	0.497683
3	5	3	0.366705	79.1496	79.1786	79.1384	79.0959	85.8348	79.3079	79.2489	80.0585	79.9879	79.4219	79.5201	85.8	80.0935	0.732913	0.793916
3	1	-10	0.367102	2.13568	2.12618	2.13952	2.12597	1.20602	2.20427	2.191	2.55	2.5284	2.53824	2.48417	1.056	5.38746	0.515762	0.385033
5	-3	-9	0.367755	28.3109	28.2946	28.3233	28.3171	33.8464	28.2116	28.2177	27.8512	27.8546	28.1235	28.1321	33.62	28.0534	0.503777	0.524474
-3	-3	9	0.368827	13.5364	13.5389	13.5434	13.5329	13.3532	13.4035	13.4007	13.0236	13.0168	13.3077	13.3104	12.83	13.2317	0.493691	0.445709
4	-4	-8	0.36961	73.3709	73.3537	73.3763	73.2627	76.7607	73.3918	73.2826	73.3796	73.269	73.3507	73.2979	76.69	73.6711	0.701499	0.763356
6	4	1	0.369634	73.2576	73.2237	73.2963	73.1832	78.3662	73.2017	73.126	73.1808	73.0844	72.9787	73.0911	78.65	72.2561	0.721395	0.762678
-2	6	3	0.369648	4.70727	4.67023	4.72485	4.71988	6.77045	4.74911	4.76126	4.93473	4.94819	4.84913	4.8919	6.532	5.05856	0.533095	0.39859
8	2	0	0.369783	42.212	42.2202	42.1935	42.1476	46.8761	42.1447	42.0811	41.7625	41.7141	41.9568	41.8255	46.93	41.6765	0.617609	0.597882
5	-1	5	0.369973	7.54287	7.51498	7.56543	7.52455	7.66557	7.62584	7.60758	7.8978	7.86961	7.72435	7.74592	7.723	8.30557	0.545179	0.413812
0	-4	-7	0.370042	135.992	135.976	135.999	135.855	147.463	136.075	135.933	136.45	136.296	135.798	135.885	147.6	133.177	1.07788	1.09682
2	-6	1	0.370571	19.1297	19.0919	19.1504	19.0904	22.7028	19.1286	19.0914	18.9725	18.9382	19.1069	19.0871	23.01	18.9095	0.465629	0.474971
6	0	4	0.371224	65.6271	65.6543	65.6005	65.5656	72.2666	65.6086	65.5459	65.6314	65.5767	65.273	65.3371	71.75	64.3748	0.69498	0.722094
1	5	-6	0.371232	60.8175	60.8015	60.8293	60.7585	69.239	60.8622	60.8021	61.0162	60.9497	60.8204	60.8372	68.86	61.4532	0.641017	0.69703
-1	5	-5	0.372496	80.6288	80.6369	80.6086	80.5568	89.7383	80.8005	80.7251	81.4052	81.3344	80.6819	80.7662	89.94	81.251	0.74489	0.801522
-3	1	-7	0.372989	115.889	115.912	115.882	115.802	126.545	115.953	115.863	116.354	116.246	115.63	115.821	127	113.784	0.949466	0.98983
7	3	1	0.373019	6.44808	6.44389	6.4349	6.44147	9.35107	6.54739	6.53947	6.79543	6.80089	6.78051	6.68125	8.709	7.08174	0.566992	0.40816
2	0	-10	0.373113	0.436004	0.501162	0.398948	0.43897	0.847138	0.403891	0.406856	0.236408	0.245065	0.416595	0.317069	1.151	2.53614	0.89289	0.376395
0	6	3	0.373448	35.1128	35.1492	35.0947	35.0838	41.5877	35.0714	35.0437	34.8995	34.8719	34.7636	34.8112	41.95	34.2763	0.511474	0.560283
-9	1	8	0.37355	36.6232	36.6551	36.612	36.6151	42.2911	36.5462	36.5384	36.368	36.3576	36.2946	36.3795	42.59	36.5019	0.508857	0.568073
3	-3	6	0.374002	37.6538	37.6804	37.64	37.5962	39.6179	37.6645	37.6064	37.7098	37.6471	37.6431	37.6557	40.54	38.5595	0.562768	0.574094
4	4	4	0.375116	21.2963	21.3594	21.2758	21.2663	19.2941	21.4188	21.3856	22.0875	22.0386	21.4855	21.5648	19.19	23.0812	0.511359	0.486927
-5	-3	-4	0.375229	113.332	113.355	113.337	113.23	122.914	113.279	113.174	113.252	113.131	113.09	113.183	123.2	112.104	0.957051	0.975946
-4	-2	10	0.375594	25.7958	25.8214	25.7766	25.7668	26.3061	25.8411	25.8096	25.9627	25.9303	26.0514	25.9733	27.12	26.8732	0.50383	0.510858
-7	-1	10	0.376225	20.1158	20.1078	20.1145	20.0717	19.6185	20.2142	20.1665	20.5585	20.5054	20.4735	20.4211	20.14	20.6795	0.485785	0.480689
2	4	-8	0.376272	42.2711	42.2964	42.2665	42.2386	46.4157	42.2155	42.1828	42.0512	42.0097	42.0585	42.1049	46.72	42.225	0.559104	0.598433
-5	-5	6	0.376672	61.7798	61.7624	61.7916	61.6961	64.5221	61.8895	61.8036	62.36	62.2656	61.7353	61.8209	64.36	61.3837	0.64034	0.702601
-2	0	-8	0.377212	150.949	151.058	150.911	150.8	159.371	150.816	150.663	150.643	150.467	150.314	150.487	159.8	147.005	1.15915	1.17621
-2	4	-6	0.379438	74.2898	74.3268	74.2617	74.211	82.8612	74.3435	74.2607	74.5921	74.5063	74.2772	74.2731	82.99	74.6311	0.726151	0.769066
-6	-2	10	0.38008	12.7787	12.812	12.7573	12.774	12.5228	12.8479	12.8405	13.1672	13.1579	13.0537	13.0515	13.07	14.4945	0.487603	0.441985
-2	-6	4	0.380521	136.678	136.71	136.671	136.521	148.008	136.69	136.53	136.874	136.703	136.475	136.553	148.2	134.197	1.07349	1.10136
-5	-5	-1	0.38062	97.1794	97.1786	97.1877	97.0708	103.358	97.234	97.1218	97.5438	97.4186	97.2373	97.3019	103.4	97.0922	0.847394	0.889422
9	1	-1	0.380686	29.1763	29.2095	29.1687	29.1334	29.8243	29.1623	29.1189	29.2026	29.1496	29.1511	29.1945	30.1	29.2484	0.56588	0.528364
-8	-2	9	0.381547	72.9234	72.9234	72.9174	72.8379	77.4911	73.0512	72.9611	73.6088	73.5126	73.1188	73.1128	77.94	74.0927	0.71968	0.761159
-2	6	-2	0.381866	11.3278	11.363	11.3114	11.3233	12.4999	11.2347	11.2299	10.9127	10.9052	11.2608	11.2053	13.25	11.8938	0.475407	0.433674
-4	-2	-6	0.382803	65.6457	65.5877	65.6694	65.5652	73.0131	65.7422	65.6617	65.9397	65.8627	65.5883	65.6073	72.8	65.8808	0.680285	0.722267
-10	0	6	0.383338	49.964	49.9234	49.9982	49.8993	53.633	49.9721	49.9067	49.9971	49.9198	49.8927	49.9109	53.77	48.5453	0.602297	0.639203
-6	-4	8	0.383413	11.6569	11.5965	11.6759	11.6533	16.5242	11.6835	11.6797	11.6282	11.6321	11.6817	11.6307	15.86	10.6953	0.503212	0.435749
-4	6	2	0.38452	33.49	33.5311	33.4675	33.4577	34.9219	33.417	33.3831	33.1973	33.1625	33.3644	33.3474	35.19	32.9422	0.523382	0.551506
3	5	-7	0.385441	142.325	142.286	142.335	142.188	158.423	142.489	142.347	143.033	142.882	142.276	142.379	159.3	139.114	1.11238	1.12838
10	0	-4	0.38556	75.1457	75.1949	75.1074	75.0877	85.4816	75.089	75.0299	74.9451	74.892	74.8002	74.8599	85.67	73.5318	0.743099	0.774028
0	2	9	0.385663	87.4905	87.5452	87.4617	87.4101	96.5821	87.4516	87.3685	87.4119	87.3237	87.2489	87.2456	97.13	87.4201	0.779762	0.837994
-8	-4	4	0.38581	35.4783	35.5477	35.4502	35.4625	38.2975	35.5302	35.5114	35.9388	35.9049	35.5255	35.6187	38.4	36.8501	0.55119	0.562656
-4	6	3	0.386238	36.514	36.49	36.5235	36.4817	43.8151	36.5244	36.4925	36.4885	36.46	36.4078	36.4395	43.63	35.9091	0.506	0.568178
-7	1	-3	0.386418	39.9586	39.994	39.9449	39.9406	45.4632	39.9226	39.9018	39.9161	39.8872	39.8856	39.9215	45.05	39.2048	0.589875	0.5862
-8	0	10	0.386503	52.5742	52.5186	52.6007	52.542	59.0726	52.7759	52.7405	53.6157	53.5712	52.7971	53.0031	58.81	52.371	0.607517	0.653219
-9	-3	5	0.38668	13.3028	13.3312	13.2936	13.2705	14.3184	13.2611	13.23	13.1379	13.1005	13.0789	13.1361	14.83	12.6939	0.514515	0.444669
-7	-3	9	0.387063	20.868	20.8536	20.8636	20.847	26.7588	20.9039	20.8813	20.8622	20.8432	20.8283	20.7944	26.85	20.9241	0.498257	0.484522
-8	-4	5	0.387081	38.8554	38.8995	38.8394	38.8174	43.1013	38.7321	38.6931	38.373	38.3237	38.5516	38.542	43.14	38.7371	0.566441	0.579935
4	6	-1	0.387122	8.59649	8.52967	8.6202	8.59614	12.5462	8.71825	8.71848	9.01823	9.03005	8.87032	8.87517	12.1	8.7248	0.522338	0.419245
-9	3	4	0.387673	112.712	112.736	112.711	112.603	121.458	112.755	112.643	113.166	113.037	112.624	112.781	121.5	112.24	0.957765	0.972028
0	-6	4	0.388744	43.8715	43.8634	43.8793	43.8032	46.189	43.9101	43.8409	44.1534	44.0786	43.8717	43.9061	46.15	44.7416	0.565289	0.607627
-8	-4	3	0.388842	60.0619	60.0644	60.0731	59.9747	63.9769	60.1719	60.0824	60.7387	60.6344	60.1394	60.2515	63.51	60.7066	0.662776	0.692722
-3	5	-4	0.38908	4.85297	4.90703	4.83662	4.85979	7.09574	4.69429	4.70182	4.26148	4.2609	4.4864	4.47604	6.323	4.3976	0.660795	0.399867
6	-2	4	0.389406	35.9147	35.9019	35.9163	35.8642	40.5475	35.8295	35.7807	35.4337	35.3925	35.6224	35.618	41.2	34.8389	0.562093	0.564601
-9	3	6	0.389979	92.4489	92.4472	92.4535	92.3385	100.605	92.3428	92.2319	91.9459	91.8282	92.0894	92.1467	101.5	89.8461	0.814691	0.865664
-9	-1	9	0.389993	111.196	111.187	111.199	111.058	119.899	111.245	111.103	111.488	111.341	111.225	111.261	119.9	110.538	0.908373	0.964962
-6	4	-2	0.39004	50.8376	50.9	50.8246	50.8267	55.9685	50.6292	50.6172	50.0625	50.033	50.2751	50.3217	56.54	51.0888	0.646589	0.644171
-1	-3	9	0.39011	21.0479	21.0823	21.0443	21.0292	22.9587	20.8885	20.8721	20.4438	20.4225	20.6778	20.7023	23.15	20.9253	0.492394	0.48585
8	2	1	0.390401	133.602	133.655	133.593	133.477	147.015	133.486	133.359	133.31	133.163	133.07	133.191	147	130.535	1.09653	1.08356
2	2	-10	0.391208	23.7658	23.7484	23.7763	23.7447	28.9547	23.7124	23.6916	23.5059	23.4831	23.5838	23.5367	28.75	22.7303	0.489721	0.49994
-1	-3	-8	0.391967	58.9862	59.0173	58.9655	58.9122	65.5424	58.9526	58.8773	58.9142	58.8397	58.7711	58.7531	65.38	58.6437	0.631662	0.68701
-4	6	4	0.392217	27.0718	27.0459	27.0914	27.0362	28.0215	27.1371	27.1002	27.4791	27.4345	27.1183	27.1943	27.5	28.031	0.516832	0.5178
-8	-4	6	0.392612	54.3999	54.4243	54.3867	54.3093	55.5826	54.4508	54.3567	54.7092	54.6068	54.3451	54.4086	55.79	54.133	0.641062	0.663798
-9	3	3	0.392925	11.6114	11.5736	11.6209	11.5974	12.7252	11.6903	11.6759	11.9181	11.915	11.7847	11.7926	12.61	11.9201	0.515541	0.435508
1	1	-10	0.392962	50.6191	50.6026	50.6237	50.5469	56.46	50.6457	50.5725	50.6703	50.5975	50.6994	50.6252	56.98	50.8412	0.590437	0.642504
5	5	-7	0.393419	93.8045	93.8006	93.8063	93.6975	103.619	93.7983	93.6904	93.7521	93.6406	93.5424	93.5738	104	92.9756	0.841002	0.872021
4	6	0	0.393956	109.776	109.757	109.784	109.615	120.688	109.794	109.632	109.791	109.627	109.632	109.667	121.1	108.91	0.920943	0.956949
1	1	9	0.395022	131.595	131.607	131.59	131.441	144.651	131.565	131.407	131.61	131.445	131.396	131.445	145.1	129.341	1.04549	1.07204
-2	2	-8	0.395119	85.3382	85.3603	85.3202	85.2304	94.0978	85.3222	85.2128	85.2484	85.141	85.1667	85.1338	94.2	85.1758	0.790471	0.826465
2	-6	-5	0.395328	3.86964	3.83642	3.88128	3.86977	4.2799	3.91065	3.91027	4.03388	4.0368	3.99098	3.97517	4.135	4.40849	0.623167	0.394774
-7	3	-2	0.395469	139.301	139.309	139.318	139.176	154.023	139.287	139.16	139.551	139.401	138.938	139.11	154.5	136.467	1.11851	1.11536
-5	-1	11	0.395845	89.1495	89.0762	89.1689	88.9744	95.5387	89.3434	89.1657	89.8	89.6254	89.5503	89.4802	95.4	89.8013	0.796224	0.847324
8	-4	-2	0.396079	33.7423	33.8204	33.7201	33.7254	36.9465	33.5931	33.5756	33.2255	33.1926	33.3435	33.3646	37.19	34.6165	0.567942	0.553449
-8	0	-2	0.396971	52.886	52.9826	52.8464	52.8216	55.8037	52.7798	52.7122	52.6275	52.541	52.62	52.6865	56.59	52.0768	0.649325	0.655081
-2	6	-3	0.397053	15.727	15.7742	15.7092	15.7262	17.9582	15.6355	15.6337	15.3978	15.3873	15.4379	15.4728	18.24	15.1609	0.478497	0.457769
1	5	-7	0.397132	44.2418	44.2234	44.2599	44.1698	48.2456	44.2333	44.163	44.1438	44.0704	44.0533	44.0561	48.07	44.5295	0.566992	0.608541
-4	-4	9	0.397393	17.0198	17.0399	17.01	17.0093	18.9821	17.0117	17.0009	17.0218	17.0104	16.9866	17.0029	19.09	16.8911	0.477599	0.464308
-9	-3	7	0.397462	12.7312	12.7187	12.7451	12.753	16.8011	12.6748	12.697	12.528	12.5431	12.5751	12.6533	16.93	12.3438	0.505475	0.441707
5	-3	-10	0.39766	6.91242	6.91474	6.90817	6.89896	6.27439	7.05806	7.04255	7.62337	7.60507	7.09806	7.18211	6.382	7.28533	0.535419	0.41041
-7	-5	4	0.397699	14.0297	14.0862	14.0091	14.0403	16.6543	13.971	13.9808	13.954	13.9512	13.7707	13.8489	15.6	14.0312	0.52017	0.448384
10	0	-8	0.3982	119.427	119.486	119.404	119.274	129.525	119.332	119.176	119.112	118.944	119.013	119.08	130.3	118.445	0.980408	1.00815
-5	-5	-2	0.398275	28.6594	28.7287	28.6427	28.6674	32.508	28.6181	28.6245	28.7142	28.7	28.3367	28.4889	32.18	29.2806	0.5321	0.52661
7	-5	-3	0.39845	42.4015	42.4439	42.3858	42.3056	41.2028	42.535	42.4352	43.1871	43.0755	42.7835	42.8036	40.58	44.3805	0.594153	0.598697
-1	-5	-6	0.398528	49.5643	49.5163	49.5839	49.5053	55.664	49.6494	49.5878	49.8635	49.803	49.6567	49.6489	55.66	49.3482	0.621154	0.637813
-9	-1	0	0.398767	51.9108	51.9386	51.9009	51.8741	56.757	51.8818	51.8433	51.9243	51.8763	51.7483	51.8178	56.46	53.3686	0.669537	0.649802
-10	2	5	0.399959	116.267	116.329	116.242	116.112	127.483	116.265	116.107	116.392	116.221	116.018	116.062	127.6	115.302	0.978576	0.992152
10	-2	-6	0.400972	60.455	60.3968	60.4757	60.3796	70.1934	60.5248	60.4501	60.5862	60.5212	60.4551	60.4149	70.01	61.3118	0.669602	0.694417
-7	5	5	0.40112	100.255	100.279	100.233	100.126	110.831	100.428	100.295	101.092	100.956	100.436	100.558	111	100.208	0.878599	0.906839
-8	-4	7	0.402229	43.5285	43.5166	43.5194	43.4266	47.7855	43.6242	43.5211	43.8549	43.7614	43.6296	43.5756	47.71	43.5131	0.575662	0.605044
-4	-6	5	0.402269	36.1952	36.2058	36.1938	36.1791	44.1383	36.1513	36.1353	35.9913	35.9719	35.8987	35.9372	44.17	35.2412	0.55552	0.566348
-9	3	2	0.40227	109.253	109.279	109.256	109.115	119.238	109.275	109.134	109.589	109.431	109.099	109.189	119.3	109.807	0.945175	0.955029
0	4	8	0.402385	56.0551	55.9888	56.0714	55.9872	66.3013	56.1685	56.0967	56.4336	56.3668	56.2478	56.1731	66.09	56.4753	0.644951	0.67184
-3	-3	10	0.40302	77.6456	77.6093	77.6541	77.5083	81.7097	77.9335	77.7915	78.9787	78.8342	78.0991	78.2103	81.88	78.8254	0.754951	0.785786
10	-2	-4	0.403097	20.0238	20.008	20.0283	19.9804	21.7884	19.9508	19.909	19.6016	19.569	19.7998	19.767	22.5	19.0977	0.524918	0.480425
7	-5	-2	0.403351	2.00813	1.91642	2.03674	2.00111	2.88604	2.02428	2.01886	1.88055	1.89353	2.10379	2.03955	3.39	2.64873	0.982894	0.384203
-4	4	-5	0.403367	37.0942	37.1205	37.0884	37.0478	39.3249	37.1147	37.0655	37.4119	37.3473	37.1184	37.177	38.97	37.9878	0.578777	0.570782
-8	-2	10	0.403999	8.44643	8.41986	8.45713	8.42621	10.7589	8.48092	8.46036	8.5706	8.54913	8.60879	8.50534	10.41	9.11887	0.529654	0.419145
10	0	-2	0.404585	62.7359	62.829	62.6973	62.6414	65.7167	62.6556	62.558	62.6151	62.5007	62.4686	62.521	66.17	61.6913	0.697715	0.707888
4	-6	1	0.404809	21.1307	21.2042	21.1082	21.1445	23.8205	20.9811	20.9944	20.7189	20.7182	20.6631	20.8006	24.47	20.6657	0.504706	0.485974
5	-1	6	0.404914	68.0544	68.0742	68.0451	67.9647	76.1392	68.1249	68.0328	68.505	68.4041	68.0172	68.0828	75.81	68.2478	0.729197	0.735619
-7	1	11	0.405295	36.5237	36.4699	36.5451	36.4319	37.5703	36.5701	36.4776	36.6226	36.5328	36.6998	36.6773	37.46	36.9572	0.541324	0.5678
-3	-1	11	0.405569	23.9324	23.8807	23.9562	23.8691	24.7767	23.9204	23.8566	23.8029	23.7424	24.0134	23.9659	24.66	23.4387	0.496652	0.501276
-5	3	-5	0.405636	13.0567	13.0112	13.07	13.0447	15.1026	13.0819	13.0695	13.0411	13.0408	13.2028	13.1162	15.13	12.6858	0.528947	0.443341
6	4	-9	0.405972	58.3726	58.3533	58.3735	58.2547	60.061	58.5222	58.4006	59.1241	59.0015	58.671	58.6597	60.07	59.1079	0.639536	0.684013
-10	-2	7	0.406104	101.322	101.282	101.344	101.2	112.073	101.38	101.255	101.55	101.416	101.188	101.24	112.6	101.049	0.878471	0.912253
-8	4	1	0.407295	86.4027	86.3809	86.4248	86.3072	95.3676	86.4704	86.3738	86.8773	86.7683	86.3365	86.4013	95.63	87.0999	0.829099	0.833125
0	6	-5	0.407568	19.0132	18.9811	19.0226	18.9894	23.4689	19.0398	19.016	19.0366	19.0173	19.0677	19.032	23.5	19.3093	0.510062	0.47504
2	4	-9	0.407912	126.346	126.365	126.326	126.183	141.75	126.395	126.228	126.565	126.399	126.258	126.273	142.4	124.847	1.0266	1.0452
0	0	-10	0.408106	68.9973	68.9453	69.0205	68.8507	72.7371	69.3396	69.1895	70.6522	70.4948	69.5104	69.6263	72.64	70.8899	0.698386	0.740045
-3	3	-7	0.408389	4.16905	4.2018	4.16161	4.17018	5.32118	4.08586	4.0874	3.91764	3.90962	3.94368	4.03064	5.459	3.47808	0.780609	0.39598
-7	-5	6	0.408609	15.9082	15.8655	15.9191	15.866	18.0628	16.122	16.078	16.7415	16.7049	16.3421	16.3205	18.43	17.9921	0.515085	0.458907
-9	-3	8	0.408902	6.20866	6.26106	6.17368	6.21362	6.96616	6.13324	6.13636	5.97122	5.97739	6.12418	6.08089	6.332	6.70344	0.523165	0.406892
9	1	-10	0.409855	26.2386	26.2233	26.2434	26.1882	29.2576	26.376	26.3254	26.8454	26.7955	26.4547	26.4666	29.15	27.7168	0.516204	0.51364
3	5	-8	0.410237	34.1363	34.1289	34.1383	34.0927	39.5723	34.1475	34.1035	34.1549	34.1092	34.0463	34.0598	39.8	34.2407	0.561707	0.555234
-10	-2	3	0.41029	69.6211	69.7287	69.5819	69.5059	72.968	69.6217	69.504	69.925	69.7899	69.4937	69.6169	72.42	70.7929	0.740607	0.744016
-6	2	11	0.411012	37.6861	37.6833	37.6806	37.6203	39.9844	37.828	37.7608	38.2954	38.2302	37.9021	37.9729	40.14	38.5808	0.556599	0.574068
4	2	-11	0.411148	42.2345	42.1729	42.2566	42.1252	43.3973	42.4369	42.3266	43.041	42.9317	42.5539	42.6111	43.27	42.8047	0.575202	0.598183
2	4	7	0.41125	2.16224	2.20267	2.15346	2.16591	0.114643	2.07063	2.07465	1.83977	1.83418	1.95055	2.00581	0.128	2.09626	1.23939	0.385362
-7	-3	10	0.411346	79.0455	78.9924	79.0538	78.8653	84.7165	79.4357	79.251	80.6928	80.5117	79.69	79.755	84.8	81.4572	0.763709	0.79389
3	-1	8	0.411529	76.4632	76.4387	76.4748	76.3955	88.2673	76.4296	76.3597	76.3333	76.2579	76.2822	76.3133	88.54	75.9191	0.736604	0.779581
7	5	-1	0.412252	56.8855	56.9005	56.8897	56.7758	60.671	56.9076	56.7969	57.0871	56.9663	56.8195	56.8489	60.2	58.3932	0.658237	0.675906
-6	-4	-3	0.413479	69.2898	69.2897	69.3019	69.1636	74.2549	69.4137	69.2869	69.9938	69.8559	69.3233	69.4077	73.91	71.6182	0.749048	0.74209
-5	5	8	0.413529	54.7008	54.7102	54.6921	54.6366	63.2461	54.6592	54.5937	54.5561	54.4913	54.5915	54.5645	63.42	54.2735	0.643649	0.664794
2	6	-6	0.413646	144.409	144.374	144.42	144.232	165.692	144.457	144.277	144.599	144.418	144.302	144.313	166	141.523	1.12901	1.14236
1	-7	-1	0.413833	94.4827	94.4478	94.4918	94.3424	106.785	94.6271	94.4841	95.1396	94.9997	94.6791	94.6758	107	94.5643	0.819494	0.875328
1	7	0	0.413937	0.780158	0.85146	0.747182	0.842077	3.25319	0.575133	0.636721	0.00616685	0.0531779	0.369581	0.400517	3.411	3.31005	0.723947	0.37769
-8	2	-2	0.414025	0.618076	0.604407	0.609427	0.625138	3.71348	0.625865	0.633247	0.58626	0.607825	0.645388	0.649654	4.041	3.43887	0.931198	0.377266
-3	5	-5	0.414278	75.5031	75.5323	75.4838	75.3748	80.5577	75.6706	75.5383	76.402	76.264	75.7428	75.8504	80.05	76.9152	0.77599	0.774072
-10	-2	8	0.415203	74.6716	74.6766	74.6571	74.5664	82.1535	74.7149	74.6075	74.8321	74.7289	74.6011	74.6236	82.27	74.6205	0.715114	0.770758
9	3	-1	0.415431	6.17465	6.22207	6.16891	6.18286	5.11978	6.05314	6.0631	5.76019	5.75816	5.76827	5.83918	5.083	6.60736	0.623351	0.406645
8	4	-8	0.415648	52.2809	52.1948	52.3135	52.1721	60.6717	52.3917	52.281	52.6118	52.5065	52.4747	52.3401	60.67	52.6865	0.621752	0.651584
-2	-6	-4	0.415706	66.8287	66.8334	66.824	66.7045	71.4344	66.9158	66.7899	67.2671	67.1394	66.9118	66.9646	71.81	67.1672	0.679662	0.7287
-4	-6	6	0.416097	123.4	123.369	123.408	123.224	137.18	123.433	123.255	123.569	123.391	123.219	123.243	137.2	121.037	1.01397	1.02797
7	1	4	0.416214	17.2125	17.2629	17.1935	17.1611	16.5304	17.2542	17.2019	17.5473	17.4863	17.2662	17.3011	15.8	19.1028	0.560776	0.465077
-1	-7	2	0.417736	13.9407	13.9255	13.9446	13.9262	18.5401	13.9111	13.8964	13.7275	13.7156	13.9218	13.854	18.38	14.0508	0.478709	0.448146
1	7	1	0.418043	42.6592	42.6618	42.6477	42.587	46.8968	42.7881	42.7132	43.3059	43.2345	42.8864	42.9302	46.63	43.7961	0.558841	0.600452
-4	2	-7	0.418561	125.806	125.843	125.79	125.602	137.276	125.755	125.549	125.607	125.391	125.381	125.437	137.5	122.938	1.03056	1.04145
5	5	3	0.419172	25.3415	25.3767	25.3378	25.2686	24.2151	25.3849	25.3106	25.7081	25.6208	25.4588	25.4726	23.93	27.5321	0.556882	0.508686
-4	6	-2	0.41937	84.5872	84.5568	84.6057	84.403	90.6279	84.668	84.4834	84.9502	84.7589	84.6145	84.6338	90.78	84.7377	0.787464	0.822897
-7	-5	7	0.419948	80.6402	80.5909	80.6515	80.5333	93.1051	80.7844	80.6748	81.1763	81.0715	80.7738	80.7949	93.24	80.7571	0.770576	0.801556
9	-1	1	0.420046	65.4569	65.4727	65.4647	65.3412	69.3257	65.4799	65.3639	65.7279	65.5946	65.3017	65.3957	69.98	66.218	0.718245	0.721461
-7	3	-3	0.42069	11.4381	11.4849	11.4267	11.4353	14.8938	11.3198	11.3184	10.939	10.9292	11.1174	11.0774	14.56	11.6939	0.587285	0.434457
6	-6	-3	0.420813	13.9157	14.0102	13.8766	13.9376	16.8244	13.8345	13.8548	13.8171	13.826	13.648	13.7506	16.76	13.6075	0.520423	0.448024
-6	-2	-5	0.420871	88.5272	88.6048	88.4972	88.4087	98.5582	88.4955	88.3741	88.6392	88.5016	88.3176	88.4015	98.27	89.0176	0.819839	0.844005
10	2	-2	0.421331	11.6706	11.6422	11.6701	11.686	17.1664	11.6295	11.645	11.4065	11.4351	11.5758	11.6002	17.84	9.46134	0.602109	0.435952
-8	-4	0	0.422174	81.7266	81.7233	81.7473	81.6825	95.1057	81.4214	81.3791	80.5689	80.5186	80.8343	80.9317	95.48	79.276	0.786699	0.807628
6	-6	-4	0.42218	68.402	68.4096	68.3911	68.2561	73.0094	68.4951	68.3478	68.843	68.6942	68.5154	68.5639	72.99	69.4401	0.717175	0.737367
-6	-6	2	0.423393	79.7081	79.6976	79.7126	79.5256	86.475	79.8591	79.6761	80.362	80.1742	79.8968	79.9062	86.3	80.9511	0.768541	0.797474
-9	-3	9	0.423976	13.0754	13.0938	13.0661	13.0792	17.5067	13.0576	13.0609	13.0079	13.01	13.0134	13.0422	17.41	12.6784	0.530475	0.443377
11	-1	-6	0.424535	73.1561	73.1617	73.1537	73.0341	80.4753	73.152	73.0285	73.2176	73.0886	72.96	73.0111	80.4	72.2059	0.73402	0.763264
0	2	-10	0.424712	22.2833	22.2624	22.2855	22.2241	24.8588	22.3763	22.3142	22.7629	22.6989	22.5181	22.4741	24.82	23.8835	0.517006	0.492059
7	-5	0	0.424903	44.1937	44.2492	44.1796	44.1428	45.8762	44.0965	44.0458	43.9195	43.8565	43.8418	43.9057	46.27	44.6577	0.608607	0.608514
1	-5	-8	0.425377	45.0826	45.071	45.0799	44.9833	48.4408	45.1373	45.0356	45.3404	45.2406	45.1093	45.0706	48.69	45.3182	0.573651	0.613321
-1	7	3	0.425535	58.874	58.8583	58.8782	58.7533	64.6939	59.1128	58.9897	60.0769	59.9534	59.2463	59.3526	65.04	60.5377	0.636148	0.686831
11	-1	-5	0.42564	41.325	41.3802	41.2928	41.231	43.8202	41.3885	41.2938	41.6875	41.5903	41.3301	41.3842	43.75	41.7234	0.611262	0.59345
-1	7	-2	0.426037	11.7091	11.6443	11.7437	11.6423	9.32432	11.992	11.9252	12.9454	12.8765	12.1567	12.239	9.391	14.5436	0.484616	0.436267
-1	3	10	0.426708	88.2962	88.2727	88.2947	88.1468	99.4172	88.4696	88.3166	89.0878	88.9379	88.5696	88.6182	99.76	89.3332	0.803205	0.842753
-1	-5	-7	0.42688	105.975	105.972	105.958	105.793	119.904	106.08	105.895	106.385	106.206	106.018	106.015	119.8	104.123	0.887791	0.935892
-4	4	10	0.427273	35.9264	35.8879	35.9364	35.8338	38.73	36.0279	35.9333	36.357	36.2638	36.0984	36.0794	38.77	36.1859	0.575222	0.564867
11	-1	-7	0.427342	23.9369	23.9213	23.9424	23.8936	26.058	23.9686	23.9253	24.0541	24.013	23.8904	23.8714	26.22	24.3797	0.548492	0.500935
-6	-6	5	0.427458	27.2404	27.3102	27.2053	27.2123	30.9296	27.1	27.0714	26.6402	26.6065	26.8437	26.8621	31.32	26.6003	0.528576	0.518523
3	7	-2	0.427625	31.5869	31.5275	31.6157	31.5056	34.2862	31.7648	31.683	32.3251	32.2435	31.8464	31.8611	34.18	32.9904	0.523951	0.54096
-6	0	12	0.42767	155.406	155.289	155.442	155.154	180.957	155.741	155.489	156.476	156.231	155.647	155.724	180.6	153.494	1.21025	1.19829
-3	-7	1	0.427925	1.76244	1.73112	1.79216	1.77352	1.64601	1.7124	1.72318	1.6495	1.65015	1.61695	1.66622	1.825	2.73538	0.915347	0.383552
10	2	-9	0.428016	28.0038	27.9447	28.0334	27.9112	27.6112	28.0792	27.9874	28.239	28.149	28.0707	28.0325	27.49	28.1242	0.52823	0.522375
-10	0	10	0.428372	26.5327	26.5116	26.5344	26.379	20.6597	26.8909	26.7341	28.2067	28.0475	27.1995	27.269	20.65	31.1385	0.514896	0.514359
-1	-3	-9	0.428606	3.29706	3.32158	3.28127	3.30216	3.72698	3.27184	3.27629	3.23907	3.24444	3.26601	3.27079	3.225	3.34027	0.801623	0.391652
-8	2	11	0.429166	70.5857	70.5412	70.5884	70.4361	78.6374	70.9161	70.7642	71.8943	71.748	71.1388	71.167	78.88	72.4314	0.73313	0.749005
5	-3	-11	0.429365	0.971844	0.937148	0.994057	0.964116	0.552292	0.943539	0.936474	0.821863	0.81479	1.00153	0.984475	0.6915	1.78352	1.33052	0.379106
0	6	-6	0.429456	21.4237	21.4614	21.3986	21.3722	24.0196	21.4152	21.3642	21.3251	21.2793	21.413	21.3812	24.14	22.0791	0.52012	0.487415
2	2	-11	0.429555	48.9591	48.8907	48.9798	48.8043	52.8865	49.2759	49.1193	50.2504	50.0971	49.5334	49.5328	52.82	51.6927	0.612224	0.633471
-6	6	1	0.429849	38.4137	38.292	38.4566	38.3755	50.6206	38.5636	38.5261	38.7397	38.7164	38.6374	38.6697	50.81	37.8288	0.576523	0.577335
11	1	-4	0.430628	15.0684	15.1324	15.038	15.0397	13.9567	15.1079	15.078	15.4242	15.386	15.1077	15.1824	13.67	17.1769	0.551515	0.453916
3	-7	-3	0.431206	25.7593	25.7767	25.7451	25.7113	28.1981	25.9358	25.8861	26.651	26.6007	26.0129	26.148	28.31	26.8137	0.51311	0.510822
-6	-4	10	0.431222	9.6847	9.72185	9.66955	9.72051	12.7561	9.49987	9.53667	8.85321	8.89117	9.24982	9.25093	12.87	8.05318	0.565944	0.425589
-5	-1	12	0.431561	27.3051	27.3047	27.3012	27.2553	32.2694	27.3447	27.2957	27.3694	27.3214	27.3023	27.2843	32.46	27.8233	0.528078	0.518812
4	0	-12	0.431874	56.0154	55.9205	56.0516	55.8946	63.1732	56.2357	56.1144	56.8182	56.6998	56.3103	56.3542	62.85	57.2544	0.621701	0.671649
9	3	0	0.43206	108.304	108.279	108.323	108.142	119.573	108.247	108.084	108.192	108.023	107.956	107.983	120.1	107.117	0.976045	0.949393
-3	7	0	0.432096	66.1467	66.1312	66.1597	66.0675	76.2313	66.2209	66.1411	66.4967	66.4114	66.1245	66.1895	76.96	67.0255	0.682535	0.724943
8	4	-9	0.432515	65.2812	65.2571	65.2752	65.1598	74.3419	65.4856	65.3594	66.1705	66.0473	65.6006	65.6105	74.78	66.6498	0.693232	0.721094
-9	-1	11	0.432664	34.8127	34.81	34.8012	34.6983	37.1708	35.0046	34.8889	35.5559	35.4427	35.0846	35.1005	37.06	36.5266	0.555243	0.558141
1	1	-11	0.433178	50.8221	50.8153	50.8116	50.7104	57.9629	51.0618	50.9488	51.7969	51.686	51.1754	51.2112	57.96	52.9015	0.612837	0.643802
4	-6	-7	0.433341	31.7489	31.7941	31.7268	31.7304	37.2738	31.6409	31.6222	31.2985	31.2784	31.4108	31.4431	37.71	31.2238	0.563323	0.542524
2	2	9	0.433514	47.1652	47.0964	47.1997	47.0765	52.4379	47.2895	47.1998	47.6839	47.591	47.3129	47.3233	53.06	48.0669	0.614509	0.624131
-4	-4	-6	0.433624	61.5967	61.6746	61.5682	61.5516	70.9786	61.4236	61.378	60.9783	60.9202	61.0857	61.177	71.26	61.3363	0.681453	0.701372
-11	1	8	0.433985	89.9642	89.9133	89.9885	89.8555	105.304	89.9776	89.8676	90.0114	89.8998	89.8242	89.8298	105.4	89.3633	0.815672	0.852569
-7	-5	8	0.434836	51.2191	51.2238	51.2042	51.1428	58.8535	51.2577	51.178	51.3883	51.3124	51.2925	51.272	58.91	51.2902	0.646369	0.645934
-2	6	7	0.435031	6.04788	6.06717	6.04201	6.05788	9.44833	6.01212	6.02277	5.94304	5.95075	5.89352	5.90806	9.557	6.02567	0.585126	0.406514
1	1	10	0.435244	11.5216	11.4952	11.5309	11.4679	11.3534	11.5022	11.449	11.3019	11.2532	11.5214	11.4326	11.21	11.2707	0.509278	0.435033
10	2	-1	0.435927	48.27	48.3477	48.2373	48.1949	52.3619	48.2088	48.133	48.1956	48.1124	48.051	48.0698	51.99	49.4722	0.682949	0.630386
0	-4	-9	0.436151	44.6403	44.6603	44.6145	44.5489	47.7943	44.7556	44.6607	45.1812	45.0914	44.8289	44.8456	48.03	45.138	0.622105	0.611547
7	1	-12	0.43625	15.7264	15.7274	15.7208	15.6447	15.8824	15.7672	15.6857	15.7824	15.7031	15.8349	15.7494	16.14	16.3169	0.522313	0.457229
-6	-6	6	0.436503	45.6903	45.7004	45.6813	45.6048	47.9388	45.7187	45.6329	45.7802	45.6955	45.5972	45.6739	48.42	44.5506	0.614185	0.616714
-5	-5	9	0.436538	88.3579	88.2929	88.3784	88.1898	97.7997	88.5365	88.3651	89.1163	88.9492	88.6019	88.6061	98.23	88.9205	0.833064	0.842891
-1	7	4	0.437021	2.90951	2.83925	2.93968	2.8523	2.62135	3.02923	2.97151	3.32736	3.27372	3.18764	3.12985	2.191	4.33561	0.605461	0.389801
4	-6	3	0.437267	4.06465	4.18539	4.01725	4.08551	3.79706	3.89066	3.91058	3.54487	3.55239	3.68979	3.68396	3.64	4.51785	0.688914	0.395669
-2	6	-5	0.437382	12.3183	12.2176	12.3591	12.3021	14.9309	12.4248	12.4088	12.5312	12.5272	12.5665	12.5304	15.21	12.0544	0.517202	0.439756
-3	-5	9	0.437441	115.369	115.326	115.381	115.222	134.773	115.411	115.261	115.506	115.357	115.275	115.301	135.6	114.582	0.971276	0.986736
-1	7	-3	0.437705	0.552098	0.522054	0.579861	0.562133	0.914373	0.418772	0.429142	0.016919	0.0144531	0.339555	0.281547	1.12	2.31718	1.05282	0.37671
5	-3	6	0.43774	142.422	142.437	142.416	142.222	161.211	142.393	142.191	142.414	142.204	142.074	142.146	161.7	139.939	1.16034	1.12993
-7	-3	11	0.438092	25.2956	25.2657	25.3066	25.2711	30.0836	25.2484	25.223	25.0355	25.0141	25.2112	25.1739	30.29	24.7431	0.54884	0.508138
-10	0	0	0.43823	149.617	149.627	149.628	149.407	171.111	149.521	149.312	149.298	149.075	149.05	149.201	172.2	146.446	1.21866	1.16823
-6	0	-6	0.438324	62.9806	63.0828	62.9217	62.8435	67.9122	62.9658	62.8274	62.961	62.8189	62.775	62.8564	68.4	62.428	0.734686	0.708464
3	3	-11	0.438346	26.7558	26.7095	26.7738	26.7374	31.3267	26.7268	26.708	26.5116	26.4964	26.6777	26.6652	31.62	26.0042	0.537981	0.515759
-3	7	4	0.43857	10.982	11.0246	10.9652	11.0272	17.4415	10.7329	10.7781	9.89596	9.93925	10.5628	10.4993	17.39	10.486	0.502023	0.43264
11	1	-3	0.439365	53.4896	53.5223	53.4828	53.387	57.8988	53.4898	53.3854	53.6991	53.5812	53.3983	53.4472	57.98	54.7713	0.677849	0.657518
-6	4	-4	0.439464	43.348	43.3954	43.34	43.3422	52.9389	43.1532	43.1483	42.6544	42.6382	42.8347	42.8927	53.07	42.6498	0.640167	0.603984
-4	0	-8	0.439715	20.1674	20.211	20.1481	20.1285	22.8562	20.0534	20.0153	19.6801	19.6435	19.9878	19.9216	22.84	20.0321	0.545474	0.48055
6	-6	0	0.440012	123.208	123.154	123.236	123.029	142.301	123.318	123.141	123.672	123.491	123.109	123.208	142.6	122.201	1.02878	1.02803
3	-7	1	0.440029	43.6132	43.555	43.6553	43.5577	49.0933	43.6048	43.549	43.698	43.6301	43.4651	43.5594	49.69	43.5907	0.587754	0.60569
-8	-2	-3	0.440172	29.7639	29.8646	29.7247	29.6947	29.7938	29.7567	29.6871	29.9641	29.8833	29.6532	29.7261	29.61	31.4489	0.64521	0.531589
-8	4	-1	0.440345	141.308	141.232	141.348	141.108	164.258	141.284	141.085	141.209	141.013	140.928	140.999	164.8	138.149	1.1578	1.12506
5	1	7	0.440864	15.8109	15.8388	15.7987	15.7939	18.7259	15.8294	15.8112	15.987	15.9622	15.8192	15.89	18.8	15.3928	0.557669	0.457344
7	5	1	0.440982	43.964	43.9492	43.9842	43.9009	45.527	43.7996	43.7367	43.3412	43.2722	43.533	43.5339	45.89	43.694	0.630113	0.60715
2	4	-10	0.441061	49.5764	49.5175	49.5931	49.5117	59.1342	49.5675	49.5027	49.293	49.2392	49.5093	49.4465	58.97	48.203	0.615908	0.637344
-8	0	12	0.441194	25.515	25.5736	25.4856	25.5131	33.6608	25.4516	25.4496	25.2541	25.2551	25.3121	25.3239	33.68	24.9878	0.518356	0.510212
-3	-5	-6	0.441814	2.50739	2.42076	2.53654	2.49729	5.91843	2.61973	2.60999	2.77063	2.77788	2.82145	2.73503	6.193	3.52247	0.937244	0.387162
-9	3	10	0.442314	50.3871	50.35	50.3904	50.2863	57.4522	50.567	50.4629	51.1458	51.0456	50.6462	50.6741	57.42	50.3622	0.638487	0.641573
5	-5	4	0.442853	22.8424	22.9357	22.8045	22.8011	24.9029	22.8053	22.7632	22.8401	22.7859	22.6876	22.7282	24.39	23.8221	0.582889	0.495203
-6	-2	12	0.443545	1.25531	1.19062	1.28546	1.19296	3.95269	1.37533	1.313	1.73301	1.66759	1.52079	1.52492	4.033	4.89679	0.6432	0.380351
-3	3	-8	0.443866	117.191	117.147	117.218	117.028	135.682	117.243	117.078	117.463	117.291	117.058	117.152	136.8	115.944	1.00675	0.995811
9	1	2	0.444065	30.1146	30.1779	30.0834	30.0708	33.3808	30.0242	29.9815	29.7752	29.7322	29.8675	29.8529	33.1	31.2192	0.630471	0.533964
-10	-2	10	0.444222	29.7065	29.6584	29.7182	29.6266	33.0085	29.8703	29.7874	30.4017	30.3207	29.9921	30.0028	33.11	30.1656	0.515561	0.531197
11	1	-9	0.444293	64.7247	64.7345	64.7116	64.6074	73.2719	64.8224	64.703	65.1988	65.0814	64.8153	64.845	73.53	65.4622	0.682092	0.717907
3	1	-12	0.444455	12.9319	12.9225	12.9296	12.8524	10.1419	13.034	12.9548	13.2797	13.2013	13.1573	13.1126	10.24	14.6409	0.505066	0.442446
-2	4	-8	0.444534	22.7194	22.7324	22.7155	22.628	20.3299	22.7632	22.6698	23.0023	22.9027	22.7124	22.7088	20.62	23.2553	0.549091	0.494988
-4	2	12	0.447599	8.6938	8.63099	8.72488	8.62082	7.8653	8.77818	8.7062	8.94614	8.87437	8.82269	8.80019	7.767	9.67139	0.551574	0.419679
-7	-1	-5	0.44775	54.7452	54.8074	54.7147	54.6236	57.8097	54.8108	54.6882	55.1997	55.0692	54.701	54.779	57.83	55.7007	0.708726	0.664603
-7	-3	-4	0.448213	49.9948	50.0294	49.987	49.8263	50.4202	50.0534	49.8844	50.4553	50.2767	49.9231	49.9878	50	51.4707	0.696968	0.639544
-10	-4	5	0.448841	83.587	83.5694	83.5945	83.4176	93.0176	83.6073	83.438	83.7345	83.5635	83.4376	83.4694	93.3	83.5888	0.805548	0.81853
6	-6	-7	0.449089	4.66999	4.69393	4.65654	4.66134	4.54652	4.64781	4.63895	4.60938	4.60295	4.62798	4.62058	4.057	4.67593	0.674086	0.399261
-3	-7	5	0.449534	59.8424	59.8137	59.8485	59.6913	65.4025	59.9864	59.8332	60.495	60.3456	60.0414	60.0666	65.57	61.0631	0.67483	0.691559
-10	-4	6	0.449744	71.5125	71.5489	71.5095	71.4467	82.7975	71.3387	71.2737	70.8584	70.7837	70.9889	71.0418	83.51	70.8661	0.751077	0.754711
3	-1	9	0.450469	42.1024	42.1388	42.0781	42.04	47.0816	42.1294	42.0657	42.3219	42.26	42.0894	42.119	47.35	42.4966	0.596597	0.597381
-3	7	-2	0.451525	67.1402	67.1687	67.1357	67.0404	76.2111	67.103	67.0022	67.1139	67.0055	66.8355	66.9203	76.43	66.6122	0.694298	0.730228
11	1	-2	0.451635	15.5556	15.6308	15.5174	15.5154	17.5298	15.4754	15.4366	15.2467	15.2079	15.3794	15.3401	17.1	17.1151	0.576613	0.456459
-10	4	4	0.45164	54.0134	54.034	54.0164	54.0006	67.4154	53.7364	53.7252	52.9105	52.892	53.4159	53.3965	67.62	52.5158	0.659702	0.661095
9	3	1	0.451774	31.9162	31.9503	31.9122	31.8991	33.3708	31.7108	31.6952	31.1127	31.0901	31.3975	31.4189	33.69	30.5992	0.650329	0.543373
-1	7	5	0.451914	19.0558	19.0323	19.0576	18.94	17.5885	19.2073	19.0902	19.7066	19.5951	19.3449	19.3369	17.41	20.6739	0.514349	0.474909
-8	-4	10	0.452445	54.7961	54.7719	54.7927	54.7385	67.5704	54.7694	54.7097	54.5629	54.5135	54.831	54.701	67.77	54.964	0.659885	0.665172
9	5	-5	0.452596	39.7849	39.7994	39.7857	39.6587	38.0352	39.7599	39.6337	39.771	39.6381	39.6431	39.6723	38.11	40.6453	0.60776	0.58469
-1	-7	-4	0.452764	43.6104	43.5932	43.6195	43.5018	49.9114	43.68	43.5709	43.9288	43.8189	43.6445	43.6514	49.86	44.8068	0.589586	0.60569
7	-5	-9	0.452923	8.78023	8.79095	8.78356	8.80979	13.9555	8.7207	8.75077	8.56995	8.59436	8.65037	8.7137	14.04	8.87646	0.595045	0.420525
2	0	-12	0.453312	65.1345	65.175	65.1031	65.0004	72.6786	65.3004	65.1668	65.8116	65.6805	65.2368	65.3258	72.61	65.8774	0.697139	0.719735
-8	0	-4	0.453417	97.1413	97.2108	97.1127	96.9505	110.207	97.1114	96.9198	97.1906	96.9895	96.8681	96.9357	110.3	97.5501	0.924304	0.890392
-9	-5	4	0.453444	34.8634	34.9339	34.8325	34.8006	36.6802	34.846	34.7832	34.9019	34.832	34.692	34.7416	36.83	35.4172	0.587167	0.559529
4	6	-8	0.453612	167.553	167.506	167.561	167.259	192.28	167.624	167.327	167.758	167.472	167.444	167.422	192.5	163.045	1.29396	1.26485
-6	6	-1	0.453632	32.9746	33.0116	32.9672	32.9747	40.1815	32.7748	32.7745	32.3005	32.2928	32.5529	32.5809	40.43	31.6426	0.589029	0.548603
-10	-2	0	0.453736	71.2722	71.2478	71.3015	71.1494	80.2367	71.2343	71.1135	71.219	71.0886	70.9558	71.0485	80.43	71.0374	0.79144	0.752713
6	2	6	0.453827	12.6895	12.7332	12.6765	12.657	11.446	12.6103	12.5782	12.4123	12.3705	12.4844	12.5205	11.44	13.1054	0.614115	0.441626
0	-6	-7	0.453964	11.6663	11.7044	11.6513	11.6533	14.3666	11.6339	11.6213	11.5484	11.5301	11.5062	11.5675	14.84	11.0647	0.549569	0.435725
-5	7	3	0.454048	27.1922	27.1664	27.2125	27.1281	27.7502	27.2065	27.1415	27.3768	27.303	27.1585	27.2038	27.81	27.8011	0.546096	0.517973
-10	-4	7	0.454326	60.3722	60.3322	60.3988	60.2252	65.7664	60.4611	60.3136	60.8515	60.6973	60.3502	60.3911	66.1	60.8596	0.699286	0.694279
-5	-7	2	0.454519	42.0741	42.1216	42.0597	42.0038	49.8729	41.9844	41.9125	41.828	41.7482	41.8336	41.8495	50.1	42.1283	0.605212	0.597522
4	2	8	0.45517	71.3903	71.4036	71.3697	71.3256	86.8875	71.3507	71.2854	71.1414	71.0868	71.2297	71.2298	86.85	70.397	0.760122	0.752841
-9	5	6	0.455418	21.5925	21.6565	21.5737	21.5392	25.0022	21.4281	21.3751	20.9882	20.9237	21.2396	21.2088	25.1	21.8649	0.566897	0.488804
-1	5	9	0.45553	23.4709	23.4234	23.4811	23.4074	27.0887	23.635	23.5693	24.0663	24.0068	23.7344	23.7208	27.57	24.1334	0.580173	0.498141
-11	3	6	0.45595	118.664	118.641	118.675	118.415	133.782	118.648	118.398	118.606	118.355	118.425	118.402	134.1	118.714	1.01541	1.00339
-8	2	12	0.456599	6.51473	6.58027	6.48356	6.53965	8.22013	6.37908	6.40402	5.97262	5.99623	6.30017	6.25003	8.114	5.93311	0.630648	0.408766
-11	3	5	0.456979	20.7479	20.8001	20.7346	20.7516	21.403	20.5653	20.5703	20.0416	20.0369	20.2969	20.3303	21.68	20.2273	0.551146	0.48412
-1	5	-8	0.457122	5.70458	5.66706	5.70379	5.67267	5.32804	5.85087	5.81678	6.17744	6.1567	6.06929	5.98982	5.391	6.32301	0.677031	0.404033
-5	-7	4	0.457235	58.3998	58.4146	58.391	58.2878	65.5244	58.5244	58.4115	59.0116	58.8973	58.4151	58.5118	65.4	59.3416	0.676172	0.683836
-2	0	-10	0.457439	13.7863	13.7911	13.7845	13.8816	24.3011	13.593	13.6904	12.8018	12.9051	13.4445	13.3763	24.1	12.7437	0.550904	0.447335
-9	5	3	0.457943	8.34884	8.31561	8.35336	8.34351	12.0397	8.43809	8.43301	8.60759	8.61325	8.51543	8.51257	12.07	8.00622	0.601826	0.418345
9	1	-12	0.457981	37.7216	37.7011	37.7258	37.6281	40.1341	37.7935	37.7003	37.9586	37.8657	37.7969	37.8069	40.14	38.4688	0.611307	0.574081
11	1	-10	0.458018	44.9807	44.9489	44.9888	44.9039	53.1518	44.9611	44.8838	44.8182	44.7471	44.9842	44.886	53.05	45.6955	0.594627	0.612677
-10	4	3	0.458071	81.9738	81.9564	81.9833	81.7964	93.8745	82.0903	81.914	82.5263	82.3496	81.9291	82.0512	93.58	82.8399	0.81494	0.8091
4	6	4	0.458109	54.9128	54.9012	54.9197	54.7342	57.8165	55.1217	54.9439	55.8626	55.6813	55.1075	55.2087	57.43	57.1144	0.718851	0.665812
11	3	-7	0.458565	0.114108	0.143941	0.11816	0.105339	1.47261	0.00552606	0.00146011	0.22748	0.247113	0.212814	0.164175	1.278	1.87046	1.45715	0.374532
-5	7	1	0.458634	92.4571	92.4375	92.474	92.2739	107.415	92.5238	92.3419	92.7638	92.5771	92.2721	92.3548	107.5	92.8492	0.864551	0.86423
-6	4	11	0.458718	35.7476	35.7406	35.7419	35.6687	41.0343	35.8608	35.7812	36.1578	36.0835	35.9317	35.9392	41.02	36.4942	0.61955	0.563234
12	0	-6	0.458734	85.9367	85.9966	85.9018	85.7697	96.0291	85.9322	85.764	85.9564	85.7832	85.6687	85.7734	97.21	84.2467	0.821141	0.829096
4	4	-11	0.45884	30.4454	30.3943	30.4604	30.325	33.122	30.6005	30.4791	31.0449	30.9285	30.7284	30.709	32.92	31.9271	0.586552	0.535674
2	6	-8	0.459057	91.0985	91.0611	91.1108	90.9388	103.971	91.122	90.961	91.1919	91.0364	90.9851	90.9843	103.9	90.4954	0.845752	0.858642
7	5	2	0.460128	45.0563	45.0939	45.0395	44.9505	47.7593	45.1138	45.0088	45.3846	45.2777	44.9424	45.0084	47.91	45.4986	0.679282	0.612738
8	4	2	0.46142	5.28748	5.29934	5.29004	5.32152	8.43738	5.034	5.06782	4.28981	4.31957	4.84235	4.78333	8.643	4.94987	0.848282	0.401953
-11	3	4	0.461629	34.1386	34.1727	34.1265	34.0255	33.2192	34.2288	34.1151	34.7285	34.6076	34.1454	34.2368	33.56	35.2794	0.600694	0.555407
-2	6	-6	0.461655	111.937	111.916	111.932	111.707	127.375	112.056	111.825	112.403	112.176	111.922	111.986	127.5	110.911	0.989853	0.968277
-9	-5	7	0.461842	89.6068	89.5653	89.6249	89.4301	101.884	89.7264	89.5475	90.1753	89.9959	89.678	89.7176	102.1	90.1768	0.861875	0.849703
-5	-5	10	0.462012	17.1986	17.2111	17.1979	17.2069	19.7244	17.1208	17.1292	16.9275	16.9331	16.9961	17.0341	19.82	16.0661	0.56964	0.465511
-10	-4	8	0.462477	32.8161	32.8093	32.8279	32.7314	34.9835	32.8396	32.7541	33.0329	32.9397	32.7374	32.7708	34.91	33.7435	0.583431	0.54866
-5	-3	12	0.4625	13.9272	13.9146	13.9267	13.8647	12.2507	14.078	14.0154	14.5383	14.4763	14.1033	14.1703	12.31	15.0287	0.551953	0.44812
-10	-2	11	0.463465	23.3991	23.376	23.4091	23.3319	26.3067	23.4204	23.3537	23.4096	23.3437	23.3792	23.3793	26.05	23.8227	0.546319	0.497924
-9	-3	11	0.463529	17.1792	17.1705	17.1755	17.1608	20.6492	17.1729	17.1529	17.1173	17.1034	17.2488	17.198	20.82	17.2681	0.569614	0.465608
-12	0	8	0.463733	18.4397	18.4141	18.4521	18.3877	20.9527	18.493	18.441	18.6289	18.575	18.4605	18.4903	21.3	18.1862	0.570117	0.471397
3	7	-6	0.463841	19.2912	19.3045	19.2833	19.2775	19.9833	19.2629	19.2487	19.1987	19.1848	19.1371	19.1661	20	18.4005	0.524882	0.476527
-5	7	5	0.464003	24.6655	24.6405	24.6848	24.666	31.5283	24.6286	24.6288	24.543	24.5365	24.5214	24.566	32.01	24.4028	0.556683	0.504688
1	-3	-11	0.464009	27.0778	27.042	27.0898	27.0379	31.6353	27.034	26.9943	26.7572	26.7246	27.0631	26.9774	31.67	27.3766	0.570952	0.518021
0	-2	-11	0.464065	4.43496	4.45758	4.42159	4.43435	4.80388	4.43148	4.4316	4.38494	4.38735	4.43862	4.42049	5.016	4.72194	0.655244	0.397634
-11	-3	8	0.464762	108.891	108.815	108.93	108.69	122.663	109.045	108.843	109.652	109.445	108.928	109.012	123.1	109.301	0.949237	0.952886
6	6	-8	0.464928	37.3024	37.2981	37.2992	37.2353	41.8727	37.3376	37.2693	37.4805	37.4143	37.2858	37.3053	41.53	37.9982	0.606239	0.572176
4	-4	7	0.465494	97.0293	97.01	97.0396	96.8054	109.164	97.0304	96.8068	97.012	96.7885	96.818	96.8177	109.4	97.0298	0.911575	0.889449
-1	3	-10	0.465938	22.9078	22.8712	22.9301	22.8256	23.8112	22.9607	22.8791	23.1012	23.0175	22.9502	22.9613	23.8	23.9306	0.552565	0.49583
-9	5	2	0.465986	29.0968	29.1486	29.072	29.0117	29.9521	29.1527	29.0679	29.3955	29.3064	29.0199	29.1001	29.94	29.4123	0.598983	0.528246
-5	7	0	0.466299	23.5871	23.6084	23.5875	23.5625	26.1494	23.3675	23.3414	22.8189	22.786	23.1835	23.1695	26.64	21.9559	0.561871	0.499042
3	7	3	0.466321	59.0231	59.0035	59.0425	58.8645	66.3375	59.0647	58.9073	59.2428	59.0793	58.8899	58.942	66.52	60.1451	0.700489	0.68725
-3	-5	10	0.466633	41.2753	41.2662	41.2726	41.1831	49.801	41.3026	41.2096	41.4001	41.3118	41.3604	41.3021	49.88	42.2793	0.610073	0.592771
7	3	-12	0.466878	58.836	58.8094	58.8367	58.6621	61.0462	59.0758	58.9011	59.7845	59.6145	59.0646	59.1641	60.9	60.0969	0.704173	0.686106
-8	6	4	0.466906	51.588	51.5813	51.5934	51.4197	55.6969	51.7088	51.5426	52.1288	51.9608	51.6574	51.6997	55.83	52.6535	0.67019	0.648378
11	-1	-1	0.46716	95.1628	95.1457	95.1896	94.9901	106.596	95.1174	94.9453	95.1511	94.9663	94.7981	94.8889	107.4	95.2644	0.907835	0.880213
-6	4	-5	0.467572	83.283	83.2573	83.2924	83.1066	97.9132	83.3347	83.1591	83.5353	83.3616	83.2015	83.2267	98.18	83.3606	0.858019	0.816259
8	-6	-5	0.467957	3.82512	3.91734	3.78908	3.84	1.86915	3.60929	3.62406	3.08936	3.09524	3.45903	3.41352	2.016	3.83059	0.892938	0.394056
-10	4	2	0.467986	23.9972	23.9613	24.0065	23.921	28.2045	24.1889	24.1136	24.6971	24.6298	24.3166	24.3088	28.08	25.4562	0.589523	0.501181
5	1	-13	0.468111	75.5863	75.5883	75.5793	75.4345	86.7727	75.7454	75.5957	76.1391	75.9893	75.599	75.6722	86.62	77.5038	0.768197	0.775352
12	0	-4	0.468134	111.91	111.953	111.894	111.69	128.143	111.883	111.663	111.945	111.717	111.598	111.694	128.3	111.389	0.994287	0.965647
-2	-2	12	0.468318	47.2724	47.3079	47.2486	47.2047	58.5207	47.2119	47.1445	46.9584	46.8929	47.1361	47.0741	58.52	46.8795	0.612517	0.6252
8	-2	4	0.46842	33.375	33.3954	33.3751	33.2759	35.566	33.3865	33.2879	33.5665	33.4589	33.255	33.2978	34.96	34.1735	0.658735	0.550733
-7	-1	13	0.468716	83.7418	83.7384	83.7369	83.5516	95.8191	83.8921	83.7043	84.1977	84.01	83.7083	83.7769	95.74	85.353	0.815697	0.818711
-5	-5	-5	0.468895	14.9403	14.9717	14.9362	14.8707	12.6436	14.8861	14.8172	14.8158	14.7386	14.74	14.7617	12.45	15.8034	0.631878	0.453236
8	-6	-3	0.469415	5.16131	5.22306	5.13759	5.19037	9.78283	5.07154	5.09967	4.94511	4.96444	5.00718	5.04089	9.547	4.83682	0.677774	0.401335
-11	3	3	0.46979	10.9553	11.0156	10.9329	10.9562	13.3703	10.8122	10.8137	10.3924	10.3868	10.6667	10.6285	12.84	10.6973	0.589912	0.432249
1	7	-6	0.469889	24.162	24.1003	24.1797	24.0685	25.9661	24.3774	24.2828	24.9717	24.8841	24.5199	24.5093	26.31	26.3147	0.57381	0.503185
-9	-1	-3	0.470403	67.1634	67.1821	67.1702	66.9968	74.5131	67.1185	66.952	67.1759	66.9968	66.8871	66.9271	74.59	68.2816	0.775768	0.730664
6	6	2	0.470408	33.9356	33.9312	33.944	33.834	36.2564	33.9829	33.8832	34.1586	34.0566	33.8982	33.9217	36.46	35.6139	0.629847	0.554903
0	8	0	0.470412	21.5842	21.5099	21.6137	21.4972	26.6399	21.7613	21.6751	22.2386	22.159	21.8418	21.8258	26.46	22.6527	0.52529	0.488496
-1	7	-5	0.470888	25.0587	25.0395	25.0763	24.9937	26.8003	25.0972	25.0319	25.3725	25.3007	25.0341	25.0984	26.68	25.78	0.557527	0.506934
-10	0	12	0.47092	60.76	60.7914	60.732	60.573	61.6011	61.0225	60.8358	61.8612	61.6784	60.9684	61.0944	61.48	61.9957	0.734063	0.697469
0	4	-10	0.471033	41.9303	41.875	41.9484	41.8176	48.427	42.0169	41.9026	42.2357	42.1288	42.1409	42.0423	48.47	43.2305	0.636138	0.596527
5	-3	7	0.471192	7.88019	7.92104	7.87499	7.87193	9.05811	7.7252	7.71936	7.27461	7.26029	7.51616	7.51511	9.246	7.55833	0.646743	0.416247
-3	5	-7	0.471279	78.1303	78.142	78.1236	77.9717	89.0539	78.0981	77.9387	78.0478	77.8878	77.9778	77.9593	89.31	78.6699	0.800224	0.789847
-9	-5	8	0.471723	26.9231	26.8964	26.9139	26.8839	35.1518	26.9966	26.9569	26.9853	26.9635	27.1459	27.0525	35.58	26.5729	0.575159	0.516676
0	-8	1	0.472179	46.4492	46.4293	46.4593	46.3641	57.2945	46.5152	46.4318	46.6675	46.5866	46.4488	46.4978	57.43	46.4388	0.605506	0.621069
-2	-2	-10	0.472315	26.5766	26.5407	26.5779	26.4871	31.1114	26.7141	26.6231	27.0637	26.9821	26.7604	26.7583	31.16	27.0085	0.572713	0.515092
8	-6	-6	0.472543	104.674	104.624	104.689	104.409	118.794	104.847	104.583	105.311	105.053	104.746	104.778	119.1	105.203	0.953744	0.929553
1	1	-12	0.473497	37.4734	37.4463	37.4868	37.427	47.773	37.4993	37.4535	37.5615	37.5148	37.4374	37.469	47.7	37.771	0.576543	0.57291
-12	2	6	0.473569	20.6695	20.6931	20.6674	20.6047	20.8306	20.6305	20.5667	20.5609	20.489	20.4969	20.5255	21.03	22.06	0.574953	0.483279
-7	-5	10	0.473843	4.78511	4.75051	4.79192	4.68452	0.347891	4.93899	4.83679	5.39784	5.30023	5.00004	4.99807	0.3143	6.07602	0.707379	0.399211
-10	-4	9	0.474014	39.1557	39.1382	39.1762	39.0741	45.6751	39.1137	39.0327	39.0391	38.9508	38.9823	38.9969	45.29	39.6441	0.588358	0.581842
9	3	2	0.474188	5.63122	5.61845	5.63561	5.66158	10.8469	5.48211	5.51332	4.86301	4.89833	5.49742	5.39272	10.63	6.4675	0.746201	0.404096
5	-7	-6	0.474199	30.0764	30.029	30.0929	29.951	32.3705	30.2135	30.0879	30.5765	30.4553	30.2127	30.218	32.39	30.4056	0.582226	0.533727
12	-2	-7	0.474244	99.7266	99.7411	99.7224	99.5449	114.102	99.7	99.517	99.7491	99.5614	99.4703	99.5131	114.3	99.2688	0.894304	0.903703
-10	-2	-1	0.474396	16.8815	16.9052	16.8683	16.8701	19.9741	16.8118	16.8003	16.6301	16.6182	16.7008	16.7149	20.23	16.0941	0.65321	0.463707
-11	-3	9	0.474402	6.98239	6.96842	6.97634	6.98494	7.91135	7.04242	7.04369	7.16293	7.17433	7.16324	7.13209	7.878	7.20755	0.592934	0.410718
3	3	-12	0.474554	94.2019	94.1529	94.2079	93.9595	107.557	94.5298	94.2878	95.4238	95.189	94.4982	94.6145	107.5	95.9919	0.88359	0.873959
-11	-1	11	0.474864	37.4509	37.4064	37.4577	37.2866	40.0399	37.7388	37.5736	38.6061	38.4462	37.831	37.8867	40.01	39.6072	0.622429	0.573297
-8	-4	11	0.475052	68.9689	68.9076	68.9811	68.7765	78.0427	69.227	69.0332	69.9312	69.747	69.2997	69.3303	78.3	70.1726	0.757753	0.739971
-2	4	11	0.475404	46.7752	46.7026	46.7934	46.5858	49.076	47.0428	46.8515	47.8263	47.6431	47.1319	47.1632	49.09	48.4976	0.650517	0.622084
-8	6	2	0.475427	16.0243	16.0513	16.0165	15.9458	15.0496	16.1238	16.0467	16.4852	16.4022	16.0366	16.1243	14.8	17.606	0.564073	0.459052
1	1	11	0.475567	28.8498	28.8143	28.8562	28.7155	31.1149	29.1368	29.0018	30.0747	29.9433	29.2303	29.3155	31.06	30.8175	0.576593	0.526712
-12	2	5	0.476401	28.6045	28.6646	28.5787	28.5303	29.7199	28.5406	28.4665	28.464	28.3845	28.4168	28.4412	29.69	29.4804	0.593504	0.525699
4	6	-9	0.476522	36.0944	36.1187	36.0843	36.0777	47.2628	36.0157	35.9993	35.7437	35.7252	35.8731	35.8955	47.53	35.5286	0.604438	0.565827
2	8	-1	0.476584	85.3769	85.3488	85.3894	85.2027	99.5653	85.3707	85.1981	85.2295	85.0624	85.26	85.1884	99.74	85.2536	0.797477	0.827862
5	7	1	0.477341	138.223	138.198	138.242	137.986	162.716	138.15	137.915	137.808	137.574	137.742	137.777	163.4	135.458	1.1259	1.10683
-6	-2	13	0.477351	20.8423	20.8603	20.8321	20.8145	26.0437	20.8411	20.814	20.8066	20.7797	20.7869	20.7791	25.91	21.1013	0.588031	0.484182
-9	5	1	0.477393	30.9394	30.9297	30.9396	30.8394	33.336	30.9384	30.8398	30.7898	30.6958	30.9292	30.8614	33.44	31.0035	0.624804	0.538357
0	-8	2	0.47744	0.336099	0.374667	0.322697	0.400543	5.18937	0.140075	0.203955	0.439792	0.379832	0.0862471	0.00544613	4.844	3.9055	0.795911	0.375706
5	-1	8	0.477597	47.4391	47.4596	47.4306	47.3345	54.1368	47.4377	47.3328	47.5306	47.4242	47.3216	47.3319	54.04	48.0901	0.662415	0.625591
7	-3	5	0.477641	16.8558	16.9128	16.8371	16.8562	18.0677	16.7003	16.7017	16.2522	16.2452	16.4976	16.5137	18.27	16.0004	0.647031	0.463797
2	8	-2	0.47815	13.1934	13.1584	13.204	13.1069	13.829	13.3641	13.2789	13.7898	13.7101	13.4086	13.4396	14.01	14.3683	0.513983	0.444345
12	-2	-8	0.478413	49.9816	49.9914	49.9611	49.9563	63.7039	49.9612	49.9351	49.757	49.7426	49.9199	49.908	64.1	48.8857	0.641802	0.639478
2	8	0	0.478507	16.4208	16.4249	16.4072	16.3788	21.3704	16.4846	16.4435	16.5514	16.5182	16.5151	16.4738	21.37	16.2163	0.515224	0.461157
-2	-4	-9	0.478984	26.0138	25.9719	26.0459	25.9348	26.8029	26.0547	25.975	26.3283	26.2394	25.9748	26.0229	26.72	27.6186	0.618505	0.512016
3	-3	9	0.480191	19.5398	19.5205	19.5327	19.5179	22.9685	19.5614	19.5384	19.5098	19.4998	19.6922	19.6205	22.97	19.2065	0.596732	0.477718
-8	-6	7	0.480563	11.8085	11.7424	11.825	11.8023	18.8377	11.9005	11.8941	11.9601	11.9664	12.0593	12.0155	18.95	12.1079	0.58699	0.436342
7	-1	6	0.480684	32.0331	32.0814	32.0104	31.9791	35.1962	31.9167	31.8637	31.5742	31.5201	31.7655	31.7563	35.05	32.3258	0.650947	0.543461
0	6	8	0.480693	58.969	58.9413	58.9723	58.8124	66.2777	59.0849	58.9269	59.4203	59.2672	59.0385	59.0561	66.85	59.1065	0.720241	0.687355
10	4	-1	0.481169	55.401	55.3632	55.4136	55.2824	65.0722	55.454	55.3366	55.5573	55.447	55.393	55.3768	65.14	55.2166	0.733212	0.66947
-3	7	7	0.481193	92.9579	92.9044	92.9681	92.7598	109.509	93.1076	92.9073	93.5782	93.3895	93.1186	93.1094	109.9	92.9681	0.874086	0.868258
11	3	-2	0.481285	28.3452	28.3129	28.3596	28.356	36.1026	28.19	28.2016	27.5809	27.5987	28.1773	28.0716	36.17	27.8134	0.61748	0.524791
4	-6	5	0.481516	8.17874	8.08937	8.21075	8.15993	10.0755	8.34919	8.32991	8.70886	8.70013	8.4555	8.48062	10.33	8.23533	0.662195	0.417637
-7	5	-3	0.481977	36.0134	35.989	36.019	35.9221	40.2937	36.0492	35.9593	36.042	35.9594	36.0458	36.0193	40.61	36.2574	0.679823	0.565081
12	2	-4	0.48268	50.4753	50.4832	50.479	50.3562	58.862	50.4329	50.3151	50.377	50.2538	50.282	50.295	58.56	50.3578	0.673696	0.641179
12	0	-10	0.482684	11.3252	11.3476	11.3167	11.3642	15.1105	11.2191	11.2597	10.8305	10.8729	11.1219	11.0999	14.84	11.1831	0.583139	0.434095
-2	-8	3	0.48317	56.7809	56.7643	56.7857	56.6823	70.6645	56.8212	56.7239	56.8951	56.8029	56.7715	56.774	70.62	56.7148	0.64819	0.675047
-10	0	-2	0.483453	123.884	123.908	123.891	123.627	142.285	123.722	123.467	123.359	123.094	123.212	123.265	142.8	122.372	1.07776	1.03156
3	1	-13	0.483658	28.3095	28.3265	28.2958	28.2105	30.915	28.2574	28.1583	28.0321	27.9342	28.1726	28.1067	30.68	28.2195	0.564012	0.524576
6	-6	-9	0.4837	3.29575	3.26561	3.31233	3.28223	2.55446	3.31119	3.29826	3.33601	3.32432	3.36261	3.35017	2.5	3.70509	0.870454	0.391452
-2	8	-1	0.483876	102.792	102.743	102.821	102.57	120.128	102.859	102.638	103.08	102.859	102.648	102.735	120.4	102.493	0.901263	0.919527
3	7	4	0.484114	19.5288	19.586	19.5099	19.5275	27.1872	19.339	19.3361	18.9073	18.8956	19.2065	19.1971	27.35	18.6709	0.586766	0.477428
4	-2	-13	0.484746	84.6971	84.7127	84.6818	84.4816	94.3641	84.8209	84.6072	85.1263	84.9134	84.639	84.718	94.35	85.5276	0.823335	0.823804
-8	6	1	0.484811	37.9623	37.9217	37.9787	37.9278	49.4301	38.0039	37.9702	38.0586	38.0312	37.998	37.9977	49.43	38.2033	0.625213	0.575733
-9	-5	9	0.484848	82.6748	82.6191	82.6871	82.4712	95.6055	82.8303	82.6237	83.2884	83.0902	82.8876	82.8612	95.52	83.3888	0.82616	0.813199
-8	4	-3	0.485019	35.7761	35.7603	35.7821	35.6752	39.6174	35.9092	35.809	36.3733	36.2742	35.8326	35.9515	39.72	36.3298	0.691679	0.564077
-2	-6	9	0.485329	8.64689	8.70257	8.6168	8.63814	10.535	8.6071	8.59856	8.52116	8.51387	8.54237	8.53953	10.18	7.94065	0.632518	0.420268
-10	-2	12	0.485383	58.8211	58.836	58.8062	58.7078	72.3069	58.7792	58.6669	58.5143	58.4063	58.6886	58.6067	72.5	58.582	0.69193	0.686065
9	1	-13	0.485413	28.5341	28.5552	28.5205	28.4824	33.9631	28.455	28.4025	28.1633	28.1122	28.3929	28.3401	34.24	28.0059	0.574907	0.525408
11	-1	0	0.485626	21.9516	21.9822	21.9331	21.947	27.2967	21.7798	21.7758	21.1924	21.1912	21.6769	21.6138	27.35	20.1643	0.637193	0.490679
8	-2	-13	0.485914	88.0422	88.0247	88.0419	87.8092	101.394	88.1768	87.9451	88.4603	88.2319	88.0247	88.048	101.1	88.4805	0.85288	0.841602
-12	2	9	0.485985	99.8053	99.7773	99.8163	99.5691	114.543	99.8467	99.6089	100.025	99.7877	99.7155	99.7092	114.5	100.248	0.908726	0.903748
0	-8	-3	0.486083	57.2996	57.2764	57.3116	57.1445	64.4788	57.3535	57.2001	57.4635	57.3141	57.2848	57.2809	64.67	58.0423	0.672358	0.67747
1	5	-10	0.487239	23.1311	23.0987	23.1305	23.0504	24.3905	23.2932	23.2099	23.7462	23.6723	23.3901	23.3971	24.53	23.4677	0.599055	0.496928
-9	-3	12	0.487244	123.139	123.068	123.155	122.883	146.852	123.292	123.037	123.536	123.291	123.196	123.206	147.2	122.46	1.06849	1.02676
-11	3	10	0.48728	93.5185	93.4886	93.5296	93.3707	109.43	93.5593	93.41	93.7272	93.5783	93.4516	93.5167	109.7	92.9634	0.850027	0.871171
-5	-7	7	0.487608	47.3055	47.3089	47.2868	47.1907	55.3379	47.4139	47.298	47.7239	47.6187	47.4311	47.4223	55.05	47.4054	0.651181	0.625072
-6	-2	-7	0.487971	86.1119	86.1707	86.0861	85.9516	100.416	85.9959	85.8355	85.7345	85.5711	85.7333	85.7455	100.6	85.6178	0.890407	0.832213
-6	-4	12	0.488081	39.131	39.138	39.112	38.9948	42.6022	39.2007	39.0644	39.31	39.1807	39.1854	39.1485	42.42	39.7059	0.650112	0.582522
-2	-6	-7	0.488138	9.09616	9.19501	9.06474	9.11011	9.37254	8.90087	8.91585	8.46449	8.46571	8.64364	8.71435	9.797	8.23714	0.66757	0.422154
-10	-4	10	0.488697	41.4488	41.4607	41.4345	41.3138	43.1012	41.4931	41.3562	41.6546	41.5213	41.4536	41.4351	42.98	41.7838	0.625734	0.594354
1	5	9	0.488902	55.5068	55.4548	55.5235	55.3113	59.8613	55.6995	55.5017	56.3608	56.1681	55.7471	55.7623	59.84	57.1734	0.717709	0.668513
-5	5	11	0.489567	58.6657	58.6024	58.6706	58.4378	65.6641	58.9568	58.727	59.7057	59.4908	59.0769	59.0321	65.6	60.5335	0.730799	0.684138
3	-1	10	0.489714	36.7307	36.702	36.7426	36.5994	42.0261	36.793	36.6613	37.0582	36.9281	36.7983	36.7566	41.44	38.0636	0.620655	0.568713
0	0	-12	0.489727	70.2084	70.2177	70.1962	69.9833	74.031	70.3956	70.1719	70.9611	70.7379	70.2499	70.379	73.99	72.0826	0.755399	0.746684
-6	6	-3	0.490017	15.7629	15.714	15.7853	15.7272	18.734	15.7926	15.7584	15.7918	15.7644	15.8224	15.7835	18.74	16.0854	0.612412	0.457989
-1	7	7	0.490608	18.0102	17.9976	18.0052	17.9574	21.3938	18.1015	18.048	18.3359	18.291	18.1578	18.1415	21.06	18.0112	0.585472	0.469323
-7	7	4	0.491068	17.928	17.9575	17.9172	17.8938	19.3188	17.7959	17.7606	17.4832	17.4448	17.6897	17.6632	19.37	16.9995	0.58087	0.468923
-12	0	2	0.491107	97.9039	97.9348	97.9068	97.6375	108.089	97.7832	97.5186	97.5653	97.2932	97.3409	97.3623	107.8	98.6585	0.938611	0.89469
5	-7	2	0.491534	6.02997	6.0294	6.02661	5.99263	7.9678	6.16455	6.12861	6.47446	6.43989	6.19453	6.23782	7.888	6.81621	0.663784	0.405846
2	-8	-4	0.491538	6.50672	6.55858	6.48247	6.58564	12.1094	6.30634	6.384	5.70503	5.77965	6.24456	6.18669	11.95	6.7527	0.590278	0.408443
-7	7	3	0.491676	82.2209	82.2426	82.2158	82.0054	93.5042	82.189	81.9767	82.0147	81.8009	81.9186	81.9262	93.73	82.211	0.815987	0.809125
1	7	6	0.491739	44.9923	45.0244	44.9781	44.886	49.5268	44.9789	44.872	45.0078	44.8974	44.7831	44.8429	49.63	44.5626	0.639133	0.613961
4	-4	-12	0.491769	8.96678	8.98493	8.95249	8.91531	10.7654	8.99854	8.947	9.0812	9.03181	9.02099	9.00478	11.04	9.38164	0.60843	0.421386
-8	-6	8	0.491849	77.4319	77.3614	77.455	77.2254	88.8354	77.5957	77.3878	78.0711	77.8696	77.5677	77.5836	88.79	78.5945	0.806968	0.785633
-9	5	0	0.491932	61.7394	61.7003	61.7508	61.6129	73.9467	61.7183	61.5939	61.5146	61.3997	61.6586	61.5838	73.93	61.5734	0.765148	0.702014
12	2	-3	0.492273	29.543	29.4856	29.5698	29.5029	35.639	29.5214	29.4811	29.3982	29.364	29.5351	29.4678	35.35	29.2712	0.625589	0.531055
4	-2	9	0.49244	82.5448	82.5365	82.5519	82.337	94.7117	82.5688	82.3595	82.7912	82.578	82.3856	82.415	94.75	84.0168	0.852552	0.812763
2	8	2	0.49258	1.87102	1.8393	1.89722	1.86809	2.64777	1.84074	1.83725	1.85982	1.85027	1.80079	1.80379	2.468	2.53307	1.1175	0.383483
-7	-7	5	0.493842	85.6174	85.5979	85.6271	85.4013	99.2176	85.6562	85.4419	85.74	85.5267	85.4328	85.4762	99.58	85.5523	0.839126	0.828916
-11	-1	12	0.494512	15.9228	15.9176	15.9335	15.9417	21.5898	15.9155	15.9355	15.9323	15.9469	15.8367	15.9134	21.93	15.7194	0.601983	0.458492
-4	-8	2	0.49464	17.8471	17.8623	17.8295	17.839	23.4237	17.8184	17.8113	17.5551	17.5544	17.7913	17.7592	23.74	16.9535	0.55863	0.46904
-7	-7	2	0.495656	49.3586	49.3385	49.363	49.26	60.6639	49.4674	49.3706	49.6633	49.5726	49.4204	49.4279	60.59	49.5215	0.656957	0.636453
11	3	-1	0.495882	4.32778	4.36561	4.31046	4.33506	5.89891	4.32331	4.33039	4.36057	4.36431	4.27937	4.32994	5.923	4.32323	0.900679	0.397357
4	8	-3	0.495977	78.0362	78.009	78.0524	77.8167	89.2226	78.1189	77.9003	78.4437	78.2254	77.9416	78.0202	89.06	78.7362	0.786205	0.788411
-4	8	1	0.496665	48.1377	48.1226	48.1528	47.9337	48.9106	48.1271	47.9242	48.1335	47.9295	47.935	47.8945	48.72	49.4106	0.650856	0.629568
-5	-3	13	0.496779	5.58381	5.57298	5.59194	5.58593	8.68182	5.61992	5.62276	5.70363	5.70568	5.60959	5.63787	8.832	5.57763	0.699238	0.402992
-12	-2	10	0.496804	14.9128	14.8627	14.9238	14.8605	18.5882	15.0719	15.0187	15.4653	15.4223	15.1849	15.1828	18.87	15.4848	0.569241	0.453382
-5	5	-6	0.496928	24.2188	24.2485	24.2025	24.1043	22.1443	24.2155	24.1021	24.1909	24.0788	24.1461	24.0958	22.38	24.9776	0.642149	0.502288
7	5	-11	0.497239	31.8445	31.8014	31.8601	31.7364	35.9021	31.9216	31.814	32.0674	31.9636	31.8981	31.9022	35.93	32.2094	0.638406	0.543169
7	3	-13	0.497349	15.3612	15.3916	15.3462	15.3491	19.9306	15.2826	15.2699	15.0505	15.0362	15.2221	15.2027	20.12	14.7532	0.601897	0.455202
-10	4	0	0.497361	32.8637	32.8654	32.8657	32.737	36.587	32.8904	32.7648	32.906	32.7784	32.7707	32.7618	36.65	33.4239	0.679926	0.548345
-8	6	0	0.497376	4.6979	4.68817	4.70031	4.71071	7.37461	4.77671	4.79012	5.01402	5.03011	4.80874	4.84728	7.15	6.18478	0.714298	0.399032
6	4	6	0.497443	10.2338	10.2588	10.2361	10.2927	18.2923	10.0217	10.0815	9.47176	9.52298	9.89869	9.88143	18.58	9.45984	0.688719	0.428503
-3	-5	11	0.497463	12.9514	12.9522	12.9483	12.877	14.1118	12.9951	12.9207	13.1379	13.0655	12.964	12.9686	13.8	13.1123	0.585641	0.442809
10	-2	2	0.497551	22.4336	22.4326	22.4437	22.335	22.0357	22.4108	22.3127	22.4305	22.326	22.3165	22.3178	22.03	22.8853	0.670008	0.493145
0	8	4	0.497931	2.36406	2.34735	2.36244	2.31638	0.941748	2.49545	2.44892	2.77669	2.73765	2.55129	2.55972	1.078	3.36879	0.949835	0.386392
-8	-2	-5	0.498412	13.4795	13.4302	13.4993	13.4665	16.5493	13.5198	13.5062	13.5533	13.5456	13.5602	13.5489	16.5	13.2778	0.665975	0.445413
-6	0	14	0.498494	160.964	161.02	160.93	160.664	192.754	160.98	160.682	160.929	160.63	160.541	160.625	192.6	158.656	1.28103	1.22849
4	-4	8	0.498669	39.0337	39.0731	39.0307	39.006	48.4413	38.8684	38.8417	38.4851	38.4474	38.5697	38.6304	48.59	38.6898	0.667317	0.581328
9	1	4	0.498695	1.73527	1.78274	1.71178	1.75168	3.38995	1.63688	1.65386	1.3191	1.33381	1.57494	1.5659	3.492	1.78525	1.76579	0.383277
9	-3	3	0.498939	6.1918	6.23452	6.17077	6.21468	11.0648	6.1558	6.17759	6.09682	6.114	6.11052	6.14033	10.83	5.72925	0.782597	0.406718
-7	-7	6	0.499944	60.9346	60.9566	60.9263	60.8482	77.4345	60.8167	60.7291	60.4922	60.4022	60.679	60.653	78.12	60.414	0.715421	0.697085
-8	-4	12	0.499974	4.7555	4.70848	4.76916	4.76149	8.98854	4.80193	4.80602	4.91232	4.92329	4.91904	4.8682	8.511	4.61898	0.854773	0.398266
13	-1	-7	0.50029	71.7346	71.709	71.7522	71.5406	81.8236	71.7568	71.563	71.8804	71.6822	71.5479	71.5883	82.39	71.8919	0.775407	0.75454
4	-8	-4	0.500647	2.86318	2.87914	2.85169	2.839	1.84211	2.93066	2.90785	3.08776	3.06811	2.91749	2.95498	2.26	3.16482	1.01274	0.388727
-9	-5	10	0.500963	14.3792	14.4347	14.3677	14.4177	18.8592	14.1517	14.192	13.5792	13.6087	13.9209	13.9401	18.22	13.3213	0.607	0.450699
-3	-7	8	0.501275	6.25642	6.21251	6.27215	6.21039	7.01968	6.36264	6.31572	6.66619	6.62391	6.46677	6.45249	7.138	7.21776	0.667062	0.406796
13	1	-6	0.501398	29.9946	30.0298	29.9775	29.9556	36.2342	29.8832	29.8452	29.5251	29.4878	29.7813	29.7493	36.31	30.3999	0.621173	0.533488
-4	-6	10	0.501711	90.87	90.8018	90.8815	90.6279	108.899	91.1034	90.859	91.7651	91.5371	91.2047	91.1698	109.1	92.1901	0.869758	0.857168
1	3	-12	0.501857	28.253	28.1958	28.275	28.157	34.047	28.3601	28.2649	28.6159	28.5265	28.3811	28.3739	33.86	28.8593	0.59994	0.523916
4	8	0	0.50201	30.3654	30.3461	30.3841	30.2869	32.2771	30.3957	30.3176	30.6176	30.5354	30.2288	30.3219	32.29	30.6719	0.591777	0.535454
3	-5	8	0.502333	41.963	41.9979	41.9567	41.8732	49.2417	41.9025	41.8131	41.8445	41.7469	41.6826	41.7295	49.09	42.5141	0.672532	0.597292
7	-1	-14	0.502401	12.095	12.0885	12.0964	12.111	18.4884	12.0916	12.1068	12.082	12.0974	12.0821	12.1054	18.59	11.3598	0.609088	0.4383
13	-1	-8	0.502504	27.0545	27.0789	27.042	26.9644	27.4385	27.0818	26.9916	27.271	27.1803	26.9884	27.0204	27.22	28.2159	0.612694	0.51774
-7	7	1	0.502926	91.5104	91.5236	91.5067	91.3296	111.004	91.4865	91.3078	91.3376	91.1586	91.2016	91.2392	111.2	90.8883	0.877066	0.859511
-2	8	5	0.503088	39.9096	39.8822	39.9175	39.8382	51.122	39.9236	39.8522	39.8957	39.8298	39.9052	39.869	51.04	39.3512	0.619605	0.586145
11	3	-11	0.503147	24.8679	24.913	24.8486	24.8579	30.9694	24.8049	24.7951	24.6912	24.678	24.7026	24.7489	31.02	24.5969	0.547455	0.506418
8	0	-14	0.503233	96.8152	96.8704	96.7854	96.608	114.565	96.8149	96.6097	96.7289	96.5233	96.5132	96.5418	114.4	96.2932	0.901099	0.888918
0	2	-12	0.503649	31.3721	31.3481	31.3716	31.2377	35.232	31.4558	31.3223	31.5793	31.4547	31.4845	31.4143	35.14	32.2042	0.603402	0.540187
1	3	11	0.50381	17.0621	17.0855	17.0607	17.0386	19.6703	16.9703	16.9473	16.8045	16.7742	16.8419	16.8739	19.33	16.9285	0.602283	0.464489
5	7	-8	0.503973	1.12605	1.20223	1.0944	1.20334	4.96964	0.985078	1.06231	0.664214	0.735676	0.894316	0.933436	4.685	3.78922	0.878722	0.379697
2	8	3	0.504444	46.8811	46.8708	46.8932	46.6846	47.1395	46.9068	46.7111	47.0686	46.8712	46.6973	46.7292	47.14	48.0797	0.646814	0.622505
3	-7	5	0.504588	103.982	103.973	103.984	103.743	124.561	104.039	103.802	104.142	103.908	103.789	103.841	124.8	103.761	0.969644	0.926912
12	2	-2	0.504991	8.14544	8.15945	8.14692	8.05226	2.38011	8.13614	8.04357	8.1944	8.09617	8.0574	8.06149	2.207	9.31563	0.664314	0.41671
-6	-6	10	0.505079	59.8	59.7282	59.8194	59.6161	67.8077	60.0028	59.8169	60.6054	60.4303	60.0109	60.0368	67.85	60.3403	0.735378	0.690904
-5	1	14	0.505314	20.8086	20.8414	20.794	20.7016	18.4596	20.7587	20.6526	20.5802	20.472	20.6337	20.5975	18.29	21.4574	0.595468	0.484724
5	-3	8	0.505727	109.89	109.883	109.894	109.654	128.91	109.907	109.67	110.097	109.859	109.613	109.676	129.1	109.098	1.01044	0.958316
13	1	-5	0.505808	82.4239	82.4221	82.4295	82.1981	91.3437	82.425	82.2004	82.5179	82.2907	82.152	82.2015	91.58	83.083	0.846564	0.811557
7	5	4	0.506179	22.8796	22.8802	22.8723	22.786	26.7436	22.9524	22.86	23.105	23.0168	22.9115	22.9375	26.81	23.2185	0.668049	0.495895
-8	-6	9	0.506184	25.519	25.5451	25.5153	25.4975	32.71	25.4281	25.4069	25.1988	25.1702	25.2645	25.3047	32.84	25.0319	0.620105	0.510039
-10	-4	11	0.506252	1.23119	1.302	1.20737	1.28663	3.27677	1.04063	1.09669	0.560138	0.607653	0.880865	0.883017	3.141	2.36286	1.52965	0.380609
11	1	1	0.506714	95.4378	95.4048	95.4679	95.2341	109.668	95.3447	95.1423	95.1618	94.9553	94.9946	95.0332	109.9	95.0805	0.933755	0.880733
0	-4	11	0.506801	21.9888	22.0458	21.971	21.99	26.5356	21.8316	21.8333	21.4607	21.4544	21.6777	21.6798	26.16	21.2743	0.601846	0.490555
-4	6	-6	0.507131	53.4915	53.4745	53.497	53.3294	63.948	53.5328	53.3726	53.6045	53.4486	53.4687	53.4333	64.06	54.8763	0.738268	0.657614
2	2	-13	0.507403	68.3351	68.3328	68.3322	68.1732	80.9088	68.3356	68.1757	68.2287	68.0711	68.1581	68.1479	80.99	68.8305	0.741293	0.737351
-13	1	9	0.507998	21.5723	21.5408	21.5921	21.4586	21.4733	21.6195	21.5063	21.8081	21.6922	21.5619	21.5583	21.27	22.6252	0.596729	0.488262
-4	-8	5	0.50856	75.7286	75.7062	75.7341	75.5182	87.572	75.8003	75.5915	75.9201	75.718	75.6612	75.6832	87.85	75.7337	0.778397	0.775428
-5	7	-3	0.508614	57.3827	57.4039	57.3777	57.2086	64.4837	57.383	57.2115	57.3514	57.1784	57.1426	57.1816	64.6	57.5903	0.741307	0.67901
7	-3	6	0.508643	3.65595	3.65564	3.65659	3.5623	2.24533	3.67381	3.58056	3.75541	3.66251	3.63379	3.60038	2.352	5.62648	0.814123	0.393084
4	0	-14	0.509032	10.6494	10.6772	10.6345	10.5883	10.8205	10.6249	10.5653	10.4682	10.4115	10.5385	10.5002	10.39	9.87187	0.606035	0.43024
-7	-7	7	0.509254	49.3651	49.3125	49.3945	49.2235	56.3103	49.4266	49.2849	49.6609	49.5174	49.2771	49.3256	56.28	50.0587	0.672422	0.636959
0	6	9	0.509293	9.35404	9.31459	9.35749	9.34861	12.8157	9.45513	9.44866	9.61496	9.62064	9.63724	9.60061	12.96	9.03725	0.686636	0.423711
-9	5	-1	0.509334	69.811	69.8402	69.805	69.6106	81.8864	69.7928	69.594	69.7149	69.5091	69.4633	69.52	82.14	69.9172	0.816964	0.74457
10	2	-13	0.509632	70.8306	70.8204	70.8312	70.6311	80.0517	70.8194	70.6219	70.6504	70.4551	70.5982	70.5694	80.05	70.9907	0.779875	0.749546
-6	0	-8	0.50968	76.2484	76.2391	76.2552	76.0099	88.0529	76.2808	76.0423	76.4166	76.1746	76.0314	76.0706	88.75	77.1151	0.838693	0.778792
4	-8	1	0.510572	75.0531	75.0129	75.0782	74.9329	93.7112	75.0494	74.9291	75.1196	74.9992	74.8587	74.9205	94.15	74.6775	0.768814	0.77267
-12	-2	11	0.510665	65.7166	65.7114	65.7037	65.5181	74.5256	65.7987	65.5988	65.9882	65.7965	65.727	65.7006	74.52	66.7158	0.742536	0.723451
2	4	-12	0.510699	59.8571	59.8164	59.8592	59.7291	76.4422	59.9046	59.7759	59.8723	59.7554	59.9206	59.8199	76.03	60.313	0.721901	0.69199
-8	4	-4	0.510793	35.0022	34.9879	35.0115	34.871	37.6403	35.0356	34.9054	35.1282	34.999	34.9414	34.9424	37.8	35.9804	0.710008	0.559533
-2	2	-11	0.511428	73.8552	73.8477	73.8484	73.6439	84.5618	73.9177	73.7057	74.0893	73.8819	73.8113	73.8068	84.56	74.8537	0.796827	0.76601
3	3	-13	0.511455	4.09493	4.0888	4.08956	4.08797	5.16608	4.16909	4.16156	4.32506	4.32276	4.22407	4.20577	4.903	4.69422	0.7332	0.395747
6	6	4	0.512134	28.8829	28.8636	28.8896	28.8416	36.3444	28.7816	28.7397	28.4416	28.4038	28.7622	28.6653	36.18	28.3279	0.643632	0.526882
-6	-2	14	0.512179	42.565	42.6104	42.5443	42.4309	47.5263	42.4919	42.3597	42.1983	42.064	42.2855	42.2666	47.67	42.3088	0.657317	0.600573
0	8	-5	0.512762	71.9738	71.9364	71.9843	71.742	83.1331	72.066	71.8352	72.3143	72.0924	71.9901	71.9657	82.94	73.1223	0.771048	0.756648
8	6	1	0.51289	7.68501	7.71111	7.67818	7.67552	7.6605	7.62037	7.61063	7.45932	7.44508	7.52841	7.53188	7.502	7.60294	0.697239	0.414573
-11	-5	6	0.513042	62.5357	62.5341	62.5318	62.401	73.0626	62.4926	62.3581	62.3235	62.192	62.3097	62.3134	73.14	62.077	0.739072	0.706239
-9	-3	13	0.513114	2.1335	2.08004	2.14723	2.13042	7.69635	2.25878	2.25453	2.50344	2.50765	2.39512	2.36362	7.642	2.93815	1.28998	0.385973
11	3	0	0.513317	37.0765	37.1195	37.0619	36.9854	42.2617	37.0046	36.9136	36.8743	36.7778	36.809	36.8404	42.36	36.4154	0.705657	0.571441
-7	7	0	0.513347	56.9631	56.9949	56.9476	56.8057	68.2102	56.9928	56.8362	57.0283	56.8707	56.7685	56.8141	68.03	57.1232	0.719262	0.676859
13	1	-4	0.513434	7.10373	7.13634	7.0874	7.12425	10.5948	7	7.02137	6.62783	6.64904	6.96085	6.9239	10.63	6.09056	0.71879	0.411465
-2	-6	10	0.513505	8.33954	8.32848	8.34697	8.3081	10.4577	8.34161	8.3112	8.28466	8.2551	8.38328	8.34751	10.58	8.77009	0.659205	0.418735
1	7	-8	0.513739	49.7321	49.6795	49.7536	49.5721	57.9351	49.8309	49.6706	50.0914	49.9359	49.7692	49.7709	58	50.2895	0.721943	0.638573
-1	-1	13	0.513893	98.2998	98.3079	98.2881	98.0481	116.269	98.2878	98.0377	98.1581	97.9102	98.0329	98.038	116.6	98.5279	0.907543	0.895869
-11	5	5	0.513957	19.7129	19.7199	19.7022	19.6189	21.174	19.7991	19.7056	20.0087	19.9183	19.7614	19.786	21.25	20.4285	0.613862	0.478298
12	0	-12	0.514047	61.2798	61.254	61.2863	61.0673	70.1792	61.3464	61.1355	61.3919	61.1838	61.2155	61.2301	70.48	61.9167	0.773801	0.700242
2	4	10	0.514366	42.4873	42.5152	42.4837	42.4126	49.992	42.4228	42.348	42.3513	42.269	42.2387	42.2995	50.16	42.5984	0.678219	0.599197
-9	1	14	0.514622	49.2327	49.2504	49.2243	49.0948	57.2277	49.1805	49.0435	48.9403	48.8014	49.0103	48.9882	57.45	49.0644	0.680145	0.635384
-7	-1	-7	0.514748	87.1006	87.1075	87.1017	86.8599	99.7212	87.0766	86.8368	87.0644	86.8219	86.7769	86.8062	100	87.067	0.91393	0.83666
5	1	9	0.514943	33.5976	33.5675	33.6191	33.4631	36.0902	33.6567	33.5225	33.9321	33.7928	33.549	33.5831	36.24	34.6808	0.688481	0.551913
-1	7	-7	0.514985	76.3194	76.2809	76.3344	76.1272	92.1535	76.3357	76.1437	76.342	76.1531	76.1554	76.1667	92.57	76.4214	0.83399	0.778712
-11	-5	7	0.515367	24.9071	24.9193	24.9126	24.8766	29.5486	24.8243	24.7938	24.6977	24.6605	24.6212	24.6787	29.34	25.3576	0.617668	0.506132
12	4	-6	0.515518	7.08235	7.10583	7.0828	7.16148	8.09038	6.90125	6.97947	6.48819	6.55733	6.75212	6.80384	8.101	6.60226	0.688429	0.411935
1	1	12	0.515967	48.1002	48.1077	48.087	47.9958	59.9297	48.0797	47.9748	47.9731	47.8717	47.9969	47.9698	59.92	48.5803	0.672148	0.630154
-12	4	7	0.516139	105.594	105.532	105.615	105.376	128.571	105.667	105.45	105.849	105.64	105.491	105.527	128.7	105.409	0.971176	0.933286
10	4	1	0.516278	15.8162	15.7486	15.8386	15.788	21.8353	15.8796	15.8527	15.941	15.9276	16.0281	15.953	21.7	15.8917	0.693576	0.45827
-2	6	-8	0.516491	83.2978	83.243	83.3129	83.0316	95.6732	83.4392	83.1727	83.8107	83.5541	83.3374	83.3272	95.64	84.3096	0.866951	0.816857
-8	0	-6	0.516635	146.198	146.238	146.181	145.918	177.166	146.065	145.786	145.717	145.435	145.606	145.673	178.1	142.595	1.21515	1.15073
-11	-1	13	0.516642	98.3207	98.3314	98.3079	98.0592	113.379	98.3431	98.0831	98.3206	98.0642	98.1059	98.1111	113.4	98.1841	0.935125	0.896014
-13	-1	10	0.516666	43.5858	43.5876	43.5785	43.4478	49.293	43.6338	43.495	43.8465	43.711	43.57	43.5777	48.98	43.9612	0.678722	0.605186
-8	-2	14	0.516792	19.7901	19.8125	19.7774	19.7015	19.7526	19.8155	19.7286	19.8503	19.7646	19.7276	19.7331	19.72	20.3008	0.604468	0.478414
4	0	10	0.517025	57.5914	57.5992	57.586	57.4333	65.8582	57.603	57.4451	57.6613	57.5038	57.511	57.5101	65.68	58.2445	0.719375	0.679886
3	-3	10	0.517185	97.6023	97.548	97.6246	97.3291	114.379	97.7082	97.4347	98.0945	97.8253	97.5509	97.578	114.2	97.9721	0.934457	0.892634
-2	-8	6	0.517606	9.99451	9.93371	10.0173	9.9039	8.91096	10.119	10.0285	10.4255	10.3413	10.1248	10.1269	9.037	10.5953	0.613843	0.426979
-11	5	4	0.518095	31.5002	31.4697	31.5095	31.3978	35.3878	31.5878	31.4878	31.7791	31.687	31.5875	31.5692	35.22	32.1266	0.630858	0.541397
-12	4	5	0.518121	42.4819	42.433	42.5005	42.354	50.194	42.5093	42.3831	42.4901	42.373	42.4895	42.4311	50.26	42.6042	0.66331	0.600162
-5	-5	12	0.518872	2.47777	2.45328	2.48662	2.4386	4.38424	2.52406	2.48519	2.63483	2.59893	2.561	2.5423	4.393	3.76508	1.03397	0.386881
-6	-4	13	0.518994	1.9286	1.92611	1.93285	1.93061	3.21738	1.88589	1.88767	1.74768	1.74779	1.85081	1.8452	3.266	2.41688	1.44881	0.384681
-2	-8	-4	0.519254	3.75494	3.75996	3.76225	3.7048	0.268702	3.78224	3.73222	4.01679	3.961	3.6924	3.75272	0.0623	5.20965	0.7077	0.394763
-4	-8	6	0.519567	9.5789	9.55546	9.58294	9.4868	11.8432	9.66898	9.57801	9.84892	9.7654	9.71168	9.66717	11.67	10.5351	0.606805	0.42479
-9	-5	11	0.519789	59.9028	59.8902	59.8871	59.7385	70.5701	60.0532	59.8864	60.4636	60.3095	60.087	60.096	70.72	60.4267	0.751625	0.69277
-12	-4	8	0.519971	24.449	24.4802	24.4504	24.4804	33.9094	24.2774	24.3094	23.929	23.9499	24.0534	24.128	34.16	23.3847	0.603354	0.503812
10	-6	-5	0.520203	4.88491	4.87408	4.88859	4.87626	6.15933	4.96111	4.95273	5.19779	5.19213	4.98299	5.02019	6.175	5.67116	0.713229	0.399625
-1	-5	11	0.520217	69.5821	69.5225	69.5928	69.3761	80.9095	69.7525	69.5451	70.1908	69.9959	69.7739	69.7639	80.77	70.5894	0.785838	0.744006
12	2	-1	0.520606	60.3667	60.3641	60.3726	60.2147	72.0049	60.3431	60.1917	60.3353	60.1837	60.1967	60.215	71.92	60.9039	0.775189	0.694693
-11	-5	8	0.520889	23.8322	23.8541	23.8248	23.7338	23.15	23.8524	23.754	24.001	23.8993	23.6777	23.7445	23.47	24.4871	0.602833	0.500137
-10	-6	6	0.520982	49.8986	49.8884	49.9057	49.7855	56.1168	49.9316	49.8191	50.0497	49.9366	49.7545	49.8309	56.08	50.1184	0.705825	0.638703
-7	-7	8	0.521599	46.6273	46.5905	46.6441	46.4798	53.2277	46.7062	46.5583	46.9376	46.7917	46.6065	46.6199	53.12	47.4634	0.677338	0.621333
-11	-3	12	0.521731	15.5621	15.5992	15.5412	15.5226	19.8423	15.588	15.5475	15.6771	15.636	15.5257	15.5818	20.09	14.6964	0.589126	0.45677
1	-5	10	0.521939	10.1076	10.1558	10.1002	10.0829	11.8461	9.93992	9.91608	9.58181	9.54434	9.69252	9.72464	11.33	9.75166	0.670831	0.42747
-4	8	-2	0.522192	54.3938	54.3964	54.3987	54.2608	65.6561	54.3294	54.1977	54.1662	54.0338	54.0953	54.1081	65.68	54.4457	0.690471	0.662637
-4	2	14	0.52244	15.863	15.8435	15.872	15.8687	24.1193	15.8328	15.8381	15.7292	15.7351	15.8379	15.8121	24.34	15.167	0.607382	0.458532
-10	-6	4	0.522619	34.408	34.4063	34.4071	34.3483	40.6842	34.3674	34.3066	34.2657	34.2056	34.2709	34.2818	40.83	33.6778	0.630558	0.557483
-7	-5	12	0.522778	39.1649	39.1471	39.17	39.0564	47.8447	39.1426	39.0354	38.9828	38.8797	39.088	39.0297	47.94	39.3572	0.679047	0.581265
-10	0	14	0.522832	59.5943	59.5852	59.5989	59.4702	70.7509	59.6788	59.5545	59.9909	59.8642	59.5346	59.6261	70.77	59.866	0.737669	0.691141
-10	-2	-3	0.522871	61.4858	61.4679	61.4974	61.3479	75.2321	61.4134	61.276	61.2413	61.1066	61.3093	61.2628	75.17	61.544	0.803607	0.700435
-5	-7	9	0.523018	67.8445	67.7994	67.8472	67.6486	81.2447	68.0331	67.8349	68.5814	68.3962	68.0278	68.0593	81.62	68.7619	0.774355	0.734309
-6	-2	-8	0.523072	19.8125	19.7937	19.8328	19.6989	18.1747	19.8043	19.6912	19.866	19.745	19.6012	19.6458	17.96	20.8	0.688646	0.478888
3	-1	-14	0.523107	56.002	56.0228	55.9915	55.8554	68.057	55.9197	55.7748	55.5857	55.4409	55.7289	55.6826	68.26	55.8067	0.687178	0.671326
-8	-6	10	0.523315	48.6585	48.6633	48.6457	48.5411	53.5101	48.7275	48.609	48.9357	48.8229	48.6704	48.7065	53.64	48.2236	0.708016	0.632357
6	8	-3	0.523351	36.4755	36.4662	36.4846	36.3987	47.5843	36.5083	36.4314	36.7176	36.6386	36.3971	36.4642	47.81	36.8274	0.62935	0.567866
3	-7	-9	0.523772	30.923	30.8814	30.9254	30.7644	32.8934	31.1173	30.9569	31.7194	31.573	31.2017	31.198	32.9	32.3701	0.65369	0.53821
-12	4	4	0.5239	38.4337	38.4382	38.4358	38.2999	40.6928	38.4542	38.3211	38.537	38.4014	38.2693	38.341	41.06	38.8732	0.664596	0.577993
13	-1	-3	0.524136	42.763	42.7784	42.767	42.5994	47.5756	42.7004	42.5378	42.6515	42.4838	42.4684	42.4855	47.34	44.2366	0.703344	0.601206
6	8	-4	0.524451	19.229	19.2267	19.2346	19.1395	19.565	19.2126	19.1238	19.213	19.1229	19.0908	19.1013	19.56	19.2826	0.599966	0.475815
-10	6	7	0.524942	6.4377	6.38381	6.45168	6.40473	8.99942	6.53438	6.50168	6.63091	6.60857	6.65624	6.59292	8.982	6.53418	0.711368	0.407508
-11	5	3	0.52538	83.5147	83.5321	83.5133	83.3011	96.4444	83.4635	83.2509	83.3308	83.1139	83.129	83.195	97.06	83.6617	0.867939	0.818156
-6	8	2	0.525428	43.4309	43.4604	43.4223	43.3145	50.9532	43.406	43.2903	43.4072	43.2884	43.1625	43.2275	50.9	43.2739	0.657916	0.604716
9	-3	4	0.525697	68.103	68.1105	68.0991	67.9853	81.631	67.9847	67.8669	67.6644	67.5493	67.8388	67.7778	81.25	66.894	0.820641	0.735485
-4	4	13	0.525804	97.6999	97.6878	97.6931	97.4546	118.484	97.7643	97.5205	97.804	97.5683	97.5932	97.5877	118.7	98.0325	0.932058	0.892932
-12	0	0	0.525876	125.677	125.644	125.704	125.472	154.311	125.591	125.386	125.492	125.284	125.145	125.269	154.8	122.802	1.09613	1.04047
-10	-4	12	0.526391	25.4016	25.3745	25.3957	25.2665	29.7444	25.5219	25.3851	25.7681	25.6438	25.5741	25.5174	29.81	25.7231	0.641602	0.508766
-5	5	-7	0.526635	14.7603	14.7423	14.7564	14.7034	19.5053	14.8982	14.8412	15.2085	15.1597	14.983	14.9803	19.95	15.3827	0.688502	0.45242
-7	7	-1	0.526733	26.9634	26.9429	26.9718	26.8757	29.3017	26.9391	26.8533	26.7758	26.696	26.9077	26.8324	29.17	26.5775	0.651472	0.51667
-8	-4	13	0.526881	68.4905	68.4717	68.4916	68.2569	76.0774	68.5428	68.3106	68.5993	68.3729	68.3697	68.3543	75.93	69.1268	0.805588	0.738111
-12	-4	9	0.526947	70.817	70.7596	70.837	70.5874	81.8541	70.9282	70.6981	71.2872	71.0639	70.8247	70.8572	81.98	71.6531	0.77859	0.750407
-13	3	7	0.52721	20.1653	20.2089	20.1536	20.1669	25.0039	20.0648	20.0668	19.8614	19.8559	19.9009	19.9491	24.87	20.0929	0.627032	0.481008
-12	-2	12	0.527328	37.7252	37.6684	37.7416	37.6012	43.6684	37.8478	37.7244	38.0835	37.9695	37.8877	37.8519	43.49	38.2387	0.661509	0.574194
-3	-7	-6	0.52743	30.8114	30.7777	30.815	30.7363	40.1364	30.9602	30.8849	31.2738	31.2064	30.9796	30.9979	39.72	31.1067	0.671544	0.537524
-10	6	3	0.528187	21.7666	21.7807	21.7639	21.7513	25.8253	21.6258	21.61	21.2362	21.2184	21.5548	21.5042	25.81	21.4032	0.613391	0.489319
13	3	-6	0.528263	4.88258	4.8661	4.89201	4.83875	4.32475	4.87849	4.83442	4.8691	4.82459	4.81147	4.81643	4.32	5.12035	0.766651	0.399767
5	-7	4	0.5283	52.9432	52.939	52.9435	52.7943	60.0009	52.9962	52.8483	53.1001	52.9558	52.8476	52.8795	60.06	53.1775	0.743881	0.655294
13	-1	-11	0.528353	32.0037	32.0598	31.9774	31.9936	40.7916	31.9144	31.904	31.7343	31.7214	31.8402	31.8548	40.6	31.2705	0.675286	0.543731
-9	-1	-5	0.528625	60.8894	60.9013	60.891	60.699	66.9684	60.8324	60.6431	60.7446	60.5517	60.5729	60.6073	67.22	61.6777	0.799288	0.697556
-6	-8	5	0.528709	54.9127	54.893	54.9221	54.715	59.8677	54.9388	54.7415	55.0365	54.8421	54.7594	54.7728	60.17	55.978	0.712446	0.665596
6	-6	-11	0.528748	21.4906	21.4977	21.488	21.4898	30.0505	21.4523	21.4521	21.2817	21.2804	21.3857	21.3934	30.32	20.9394	0.634938	0.488205
6	-4	7	0.528779	87.4008	87.3503	87.4163	87.2229	108.487	87.4406	87.2626	87.5084	87.339	87.3372	87.3404	108.5	86.6126	0.911061	0.838513
4	6	-11	0.528853	10.0269	10.0075	10.0328	10.0073	11.6106	10.059	10.0394	10.0884	10.0722	10.1141	10.0956	11.53	10.1377	0.665435	0.427276
-3	1	-11	0.529196	41.2058	41.2477	41.1866	41.1453	50.5153	41.1171	41.0563	40.9342	40.8703	41.0132	41.0065	50.28	41.0689	0.676876	0.592639
-7	-3	14	0.529214	28.5437	28.5456	28.5427	28.4748	32.3823	28.6037	28.535	28.794	28.7251	28.5056	28.5669	32.46	28.6441	0.63833	0.525672
-13	3	8	0.529312	48.069	48.0593	48.0706	47.8895	53.4095	48.1444	47.9643	48.4468	48.2693	47.9579	48.009	53.45	49.1474	0.680485	0.62983
-9	5	-2	0.529317	33.4806	33.4434	33.4882	33.4213	43.165	33.5459	33.4889	33.6167	33.5723	33.5964	33.5722	43.17	33.4583	0.712294	0.551556
-11	-5	9	0.529508	12.3268	12.3267	12.3289	12.1998	6.47599	12.334	12.207	12.4392	12.3115	12.2412	12.2393	6.415	13.7845	0.601893	0.43947
-3	5	12	0.529644	17.1331	17.0798	17.1502	17.0156	18.2816	17.2257	17.1085	17.4081	17.2979	17.2205	17.1926	18.25	17.8593	0.623987	0.465533
-8	-2	-6	0.529852	37.3559	37.3583	37.3587	37.2309	42.5991	37.3537	37.2296	37.3898	37.2634	37.2723	37.2678	42.74	37.8733	0.728341	0.571836
-11	1	-2	0.530109	20.8421	20.8351	20.8512	20.7445	20.8608	20.8533	20.7564	20.9538	20.8554	20.7132	20.7437	20.8	22.0528	0.679932	0.484101
4	-2	10	0.530231	21.7598	21.7751	21.764	21.706	24.1049	21.6401	21.5872	21.3429	21.2818	21.4933	21.4929	23.99	21.7372	0.668561	0.48959
0	-8	6	0.530326	13.0529	13.0426	13.0467	13.0456	20.2069	13.0889	13.0817	13.026	13.0263	13.1763	13.1114	20.47	12.9321	0.631424	0.442972
-6	8	1	0.530644	23.976	23.9722	23.9755	23.9108	31.9654	23.9955	23.931	23.9793	23.9172	23.9838	23.9576	32.2	23.8153	0.615321	0.501194
-1	9	1	0.530944	0.856968	0.805933	0.886672	0.889412	2.70248	0.820281	0.854125	0.650993	0.683569	0.858041	0.822836	2.712	1.81445	1.46381	0.378575
1	9	0	0.531025	73.7921	73.793	73.7911	73.6012	90.4083	73.7466	73.5576	73.5577	73.3729	73.5554	73.5207	90.3	74.1653	0.762663	0.765404
-8	6	-2	0.531093	70.0051	70.0089	70.0142	69.8338	83.3726	69.9606	69.79	69.9297	69.7535	69.7129	69.7481	83.45	70.0039	0.814781	0.745888
-5	-3	14	0.53198	83.4215	83.4479	83.404	83.1548	93.3462	83.4729	83.2073	83.5717	83.3074	83.1629	83.2215	93.27	83.6854	0.86417	0.817553
-10	6	8	0.532013	63.4985	63.4503	63.5141	63.255	75.1922	63.6091	63.3664	63.88	63.6455	63.4817	63.4719	75.13	64.372	0.754678	0.711238
-7	5	-5	0.532412	75.4971	75.5083	75.4895	75.2848	88.8541	75.4727	75.261	75.357	75.1479	75.2327	75.23	88.97	75.1483	0.876987	0.775209
-13	3	5	0.53245	11.2301	11.2492	11.2187	11.2209	14.5008	11.2146	11.2056	11.1591	11.151	11.2139	11.1998	14.48	10.6953	0.631046	0.433895
12	4	-3	0.532751	23.9093	23.9431	23.8973	23.8847	29.403	23.7774	23.7514	23.4578	23.4266	23.6534	23.6205	29.22	23.3345	0.646502	0.501047
-4	-4	-9	0.532906	80.4483	80.3882	80.4717	80.2087	97.002	80.5487	80.3087	80.8876	80.654	80.3556	80.4072	97.13	81.1571	0.865852	0.800622
11	3	1	0.53331	9.55826	9.56083	9.56601	9.54908	12.3587	9.48732	9.47759	9.31643	9.29974	9.38444	9.39287	12.18	9.23654	0.735452	0.424798
4	8	-7	0.533477	37.8475	37.8023	37.8662	37.7341	47.982	37.8809	37.7688	37.8725	37.767	37.8776	37.8171	47.98	38.0068	0.644338	0.575057
-2	0	14	0.533942	104.71	104.744	104.694	104.42	121.674	104.737	104.448	104.821	104.532	104.375	104.444	121.7	105.092	0.94927	0.930939
-1	-9	2	0.533992	7.65252	7.65276	7.65058	7.63413	10.0238	7.60152	7.58282	7.4322	7.41495	7.5865	7.54696	9.886	7.5587	0.611528	0.414798
1	-9	1	0.534232	3.93173	3.90975	3.94638	3.91392	4.68079	3.90312	3.88705	3.71898	3.70224	3.86027	3.83124	4.603	3.91729	0.85181	0.394598
13	-3	-9	0.53453	11.9888	11.9488	11.9942	11.9668	18.7509	12.1216	12.0985	12.4267	12.4145	12.2807	12.2532	18.75	11.6793	0.608862	0.437406
4	-6	7	0.534637	0.254256	0.225212	0.25918	0.225596	0.60686	0.332947	0.304442	0.46418	0.443761	0.39325	0.356231	0.3665	2.59606	1.52876	0.375006
-3	-5	-9	0.534701	24.5303	24.5527	24.5275	24.4454	25.8329	24.4977	24.4128	24.517	24.4272	24.2979	24.3514	25.92	24.8803	0.659445	0.503581
2	-8	-7	0.534851	83.0304	82.9937	83.0346	82.8176	102.838	83.1296	82.9172	83.2995	83.0993	83.091	83.0643	102.9	83.102	0.848005	0.814224
14	0	-8	0.535628	96.5754	96.519	96.6063	96.2866	112.82	96.608	96.3197	96.7566	96.469	96.3418	96.3578	112.9	96.9127	0.928384	0.886008
11	5	-2	0.535684	24.2544	24.2208	24.2615	24.1984	34.6814	24.3156	24.2621	24.3349	24.2925	24.3651	24.3265	34.72	24.576	0.672164	0.502908
-10	-2	14	0.535895	22.017	22.036	22.0102	21.9482	26.0958	21.9148	21.8468	21.6147	21.5463	21.8312	21.7505	26.01	22.1638	0.624723	0.490886
-6	-8	6	0.536049	12.4028	12.3775	12.4224	12.3642	14.446	12.4123	12.3735	12.5226	12.4806	12.3647	12.3892	14.38	12.5767	0.621188	0.440292
-6	6	-5	0.536448	41.2136	41.2184	41.2151	41.1745	52.5133	41.1399	41.1003	40.9603	40.9193	41.0317	41.051	52.53	40.7777	0.719067	0.593673
-9	-7	5	0.536494	70.5537	70.5443	70.5599	70.3797	84.1286	70.5234	70.3513	70.3425	70.1729	70.3358	70.3274	84.48	70.4386	0.788351	0.748443
4	-8	3	0.53667	2.72465	2.71912	2.72592	2.6851	1.64326	2.73615	2.69762	2.68022	2.64378	2.75273	2.71685	1.797	2.82637	1.41071	0.388122
-2	8	-5	0.536764	31.5708	31.5702	31.574	31.4441	36.6698	31.568	31.4417	31.6169	31.4903	31.4164	31.4274	36.48	31.9013	0.67374	0.541699
-7	-7	9	0.53677	10.2696	10.2502	10.2862	10.2463	12.0234	10.2229	10.1998	10.1129	10.0858	10.1604	10.1521	11.95	10.1581	0.654784	0.42822
-10	6	2	0.536808	86.3026	86.3005	86.3138	86.107	103.368	86.2106	86.0157	86.0456	85.8475	85.9694	85.954	103.2	85.886	0.881406	0.832621
-12	-4	10	0.536941	44.0944	44.1356	44.0824	44.0491	57.7605	43.99	43.9458	43.7741	43.7244	43.8865	43.8846	58.16	44.3361	0.667322	0.607752
7	1	-15	0.537075	88.0248	88.0864	87.9953	87.758	102.761	87.9166	87.6503	87.5694	87.3009	87.5393	87.5163	102.9	88.2878	0.880734	0.840747
9	-7	-4	0.53721	43.8544	43.8847	43.8403	43.7078	51.7082	43.8338	43.6874	43.7623	43.6151	43.6075	43.6542	52.02	43.6359	0.674652	0.606386
-10	0	-4	0.537337	60.0002	60.0311	59.9962	59.7937	68.5028	59.9582	59.7529	60.0253	59.8143	59.587	59.67	67.84	59.9973	0.792552	0.693207
-10	-4	-2	0.537632	51.657	51.6483	51.6769	51.5255	61.6366	51.6156	51.4849	51.6004	51.4595	51.3868	51.4472	61.93	51.6433	0.788237	0.648384
13	-1	-2	0.537729	25.6964	25.6867	25.7056	25.5857	26.4397	25.7123	25.6025	25.8335	25.7242	25.5831	25.5998	26.32	26.9471	0.682664	0.510022
14	0	-6	0.537856	126.746	126.726	126.759	126.446	152.091	126.677	126.379	126.493	126.197	126.275	126.3	152.4	125.817	1.09225	1.04628
-2	0	-12	0.538086	17.2665	17.3182	17.2361	17.2967	23.1066	17.236	17.2642	17.214	17.2411	17.1698	17.2185	22.91	16.4297	0.621307	0.466146
-8	4	-5	0.538429	16.872	16.9263	16.852	16.8798	20.434	16.7667	16.7725	16.5541	16.5504	16.6124	16.6742	20.6	15.7024	0.708356	0.463235
12	-2	0	0.538866	43.6174	43.5685	43.6404	43.5323	55.0441	43.6392	43.556	43.696	43.6193	43.6965	43.6484	55.15	44.749	0.738457	0.605841
-9	-7	6	0.538876	17.4514	17.438	17.4498	17.3603	21.656	17.6056	17.5155	17.9415	17.858	17.6288	17.6308	21.59	18.4026	0.627269	0.46698
6	-8	0	0.53891	75.8011	75.8049	75.8001	75.6531	96.4326	75.7373	75.5898	75.5304	75.3854	75.5303	75.5254	96.38	75.4254	0.817578	0.776739
-1	7	9	0.538972	11.7386	11.7083	11.7602	11.6629	11.4792	11.7489	11.6739	11.8274	11.7499	11.6725	11.6738	11.41	12.1943	0.669934	0.436308
0	6	10	0.539467	71.363	71.2861	71.386	71.1137	80.9961	71.5899	71.3395	72.251	72.0117	71.5334	71.5942	81.25	72.2604	0.83081	0.752662
13	3	-4	0.539699	65.5669	65.5918	65.5529	65.4411	81.2457	65.4468	65.32	65.1356	65.0092	65.2535	65.2373	81.37	64.6657	0.767498	0.722568
-1	9	3	0.540115	4.24759	4.29339	4.21814	4.22072	5.45288	4.22956	4.20108	4.19501	4.16934	4.19593	4.18358	5.57	4.10381	0.79859	0.396453
1	-3	-13	0.540136	12.1786	12.1995	12.165	12.1695	17.181	12.1853	12.1756	12.2095	12.2003	12.1457	12.1808	17.44	11.7552	0.621684	0.438446
-1	7	-8	0.540317	46.8498	46.8772	46.8476	46.7969	62.1729	46.7357	46.6831	46.5218	46.4627	46.5597	46.5883	62.34	46.2755	0.741696	0.622223
-1	9	-2	0.54051	88.1158	88.1215	88.1166	87.8442	102.442	88.123	87.8542	88.1679	87.9021	87.8275	87.8656	102.5	88.1498	0.848634	0.842169
-9	-3	14	0.540829	119.136	119.143	119.125	118.817	142.729	119.196	118.88	119.271	118.96	118.909	118.929	142.9	119.204	1.06429	1.00776
7	3	7	0.540949	12.5815	12.5972	12.5787	12.5956	16.2315	12.5184	12.5323	12.3776	12.3867	12.4601	12.4809	16.25	11.7283	0.739619	0.440723
11	-1	-14	0.540951	37.26	37.2784	37.2546	37.1642	43.8303	37.2421	37.148	37.2133	37.1179	37.1048	37.1154	43.62	37.6726	0.679372	0.57178
-9	-7	3	0.541012	15.6796	15.68	15.6779	15.7182	24.8274	15.6477	15.684	15.6133	15.6479	15.6607	15.694	25.05	15.6136	0.629607	0.457446
-9	-5	12	0.541044	22.0794	22.0139	22.1032	21.9715	23.009	22.2106	22.1027	22.5124	22.4126	22.2726	22.2488	22.95	22.9859	0.651492	0.490906
-11	5	10	0.541076	17.2295	17.2732	17.2153	17.1652	22.1626	17.1053	17.042	16.8099	16.7416	17.0202	16.9659	22.15	17.7389	0.621106	0.465417
5	-3	9	0.541135	15.7323	15.7616	15.7298	15.7364	20.1254	15.6131	15.6177	15.318	15.313	15.408	15.4622	20.29	15.2097	0.683574	0.457398
3	-9	-2	0.541763	88.7942	88.801	88.7925	88.5248	108.26	88.7384	88.4713	88.5674	88.3051	88.4991	88.451	108.3	89.1376	0.859947	0.845631
3	9	-1	0.541999	30.0965	30.0891	30.1	30.0618	39.5849	30.048	30.0143	29.7679	29.7343	29.9436	29.9204	39.69	29.1336	0.607035	0.533579
-10	-6	9	0.542072	13.0242	12.9595	13.0398	12.9833	18.9521	13.1483	13.1068	13.2847	13.256	13.2546	13.1921	18.7	12.4171	0.652791	0.443726
1	3	12	0.542109	79.8308	79.8455	79.8107	79.6099	97.3817	79.9134	79.6923	80.1455	79.9302	79.788	79.8105	97.86	80.4689	0.847154	0.798346
-11	-3	13	0.542753	17.1199	17.133	17.1176	17.1067	23.1306	17.039	17.0264	16.7895	16.7748	16.9974	16.9616	22.94	16.4591	0.608292	0.464958
-13	-3	10	0.542775	59.1967	59.1722	59.1968	58.9361	65.9883	59.3034	59.0426	59.6489	59.3983	59.2529	59.214	66.03	61.1727	0.728449	0.688716
7	7	2	0.542863	45.3422	45.3828	45.3309	45.1871	53.9051	45.2335	45.0787	44.9521	44.7911	44.9497	44.9633	54.26	45.3201	0.718492	0.615052
13	1	-12	0.542864	57.7037	57.697	57.6945	57.5552	73.9695	57.7322	57.5833	57.7415	57.6003	57.6544	57.6232	73.91	57.5436	0.774388	0.680902
-8	-6	11	0.54298	6.33048	6.3582	6.31434	6.31794	7.40029	6.28561	6.27262	6.15067	6.1371	6.21591	6.2205	7.582	6.38504	0.776305	0.407452
5	1	-15	0.543035	26.8386	26.8723	26.822	26.7473	32.4575	26.7685	26.6773	26.5546	26.4622	26.6231	26.6027	32.64	26.6026	0.634035	0.516057
0	-4	12	0.543281	22.4409	22.4519	22.4278	22.3097	21.4756	22.4576	22.3261	22.4987	22.3714	22.3692	22.3491	21.46	23.153	0.632759	0.493023
-2	-6	11	0.543287	17.7944	17.8203	17.7848	17.7681	24.4936	17.7384	17.7125	17.61	17.5814	17.6692	17.6628	24.41	17.5341	0.648512	0.468733
0	2	13	0.543415	36.8106	36.8339	36.7883	36.6709	41.4749	36.8808	36.7408	37.0383	36.9028	36.7722	36.7912	41.47	37.1394	0.660557	0.568894
-9	-7	7	0.544317	111.867	111.834	111.876	111.607	139.767	111.895	111.636	111.855	111.604	111.651	111.653	140.2	111.317	1.01293	0.968324
-5	-7	10	0.544461	10.2793	10.2861	10.2738	10.2663	15.83	10.2834	10.2702	10.3134	10.3022	10.3387	10.3099	16.05	11.0424	0.644671	0.428529
12	4	-2	0.544525	64.6793	64.6642	64.7009	64.5286	78.6897	64.5835	64.4336	64.4073	64.2496	64.3646	64.3724	78.55	64.6264	0.811489	0.717691
3	9	-3	0.544593	17.8942	17.8755	17.909	17.873	25.4693	17.8802	17.8608	17.7534	17.7321	17.8108	17.8126	25.63	17.2904	0.587765	0.469088
3	-9	0	0.545299	101.498	101.487	101.507	101.221	124.313	101.464	101.189	101.388	101.118	101.199	101.18	124.4	101.242	0.932398	0.913016
-9	-1	15	0.545322	30.2615	30.2947	30.2453	30.1535	34.9724	30.2114	30.1033	30.0656	29.9565	30.0664	30.0596	35.09	30.4595	0.654523	0.534367
14	0	-10	0.545737	88.562	88.5556	88.5579	88.3377	107.102	88.5967	88.3719	88.7135	88.4925	88.4401	88.4619	107.6	88.2255	0.899475	0.843842
-6	8	7	0.546346	74.2251	74.1559	74.2518	73.9629	87.2394	74.3267	74.065	74.557	74.3049	74.1831	74.1536	87.08	75.0864	0.80303	0.767681
2	-6	9	0.546423	12.6309	12.695	12.6161	12.6324	15.8594	12.4684	12.4707	12.1537	12.1433	12.2311	12.2862	15.78	12.2725	0.701137	0.441125
-12	2	13	0.546535	19.408	19.3998	19.4005	19.3167	20.7504	19.5198	19.4278	19.7851	19.7004	19.5167	19.5217	21	19.4792	0.633593	0.476906
2	2	-14	0.54674	42.3692	42.3754	42.3645	42.2375	50.8306	42.2959	42.1654	42.0369	41.9084	42.1731	42.0975	50.6	43.1208	0.664304	0.59894
2	-4	-13	0.546762	45.0379	45.0047	45.0445	44.869	51.1421	45.133	44.9654	45.2886	45.1295	45.0915	45.0527	50.94	46.2768	0.688741	0.61338
-6	-2	15	0.547833	51.1107	51.1273	51.1047	50.9781	60.5973	51.1031	50.9703	51.1322	50.9973	50.9262	50.9686	60.92	51.774	0.719758	0.645593
-9	7	2	0.547837	63.3691	63.4001	63.3593	63.1965	74.4335	63.2453	63.0725	62.9354	62.7591	62.9701	62.9664	74.46	63.2511	0.77251	0.71029
-14	2	7	0.547958	3.33578	3.30959	3.34549	3.31126	4.57116	3.37535	3.35072	3.44197	3.42017	3.44583	3.42066	4.728	3.77174	0.984836	0.39163
-10	6	1	0.548339	15.6817	15.6917	15.6867	15.6675	23.0285	15.6063	15.5902	15.5526	15.5252	15.503	15.5497	22.78	15.0439	0.661781	0.458001
14	-2	-8	0.548387	34.3584	34.3349	34.3764	34.2259	39.6886	34.3487	34.217	34.3682	34.2337	34.1883	34.2111	39.64	34.9256	0.656195	0.556202
-3	7	10	0.548388	8.06816	8.15823	8.03378	8.18078	15.0526	7.916	8.02871	7.60233	7.70439	7.80234	7.87763	15.02	7.13537	0.719896	0.417
-10	-4	13	0.548832	62.0464	61.9986	62.0571	61.834	74.3546	62.1391	61.9277	62.2303	62.0285	62.0565	62.0079	74.09	62.691	0.778631	0.704602
11	5	-1	0.548836	88.3554	88.3798	88.3594	88.0963	102.684	88.2294	87.9712	87.9239	87.6551	87.7577	87.7977	102.8	88.0706	0.924528	0.843097
-3	3	14	0.54891	103.225	103.245	103.209	102.952	125.533	103.218	102.947	103.139	102.871	102.942	102.949	125.7	103.576	0.962584	0.922493
-8	-2	15	0.548968	50.9079	50.9168	50.9053	50.775	59.9731	50.9213	50.7889	50.9828	50.8488	50.757	50.8068	60.22	51.0917	0.715664	0.644889
1	-9	-4	0.54921	48.1967	48.1946	48.1968	48.0432	60.1425	48.1457	47.9935	47.9526	47.8041	48.0076	47.9658	60.18	48.6742	0.673593	0.630509
5	-5	-13	0.549646	86.012	85.9768	86.0131	85.7888	108.662	86.1022	85.8791	86.204	85.9916	86.0044	85.9677	108.9	86.708	0.893413	0.830757
7	-1	8	0.549731	20.2543	20.2976	20.2337	20.2562	26.4305	20.1919	20.1937	20.0563	20.0558	20.1019	20.1357	26.38	19.6178	0.714224	0.481691
1	-9	3	0.549754	13.1233	13.1132	13.1296	13.1015	16.2218	13.1411	13.1203	13.1124	13.0911	13.0776	13.1013	16.38	12.5444	0.607766	0.443436
-12	-4	11	0.549791	40.057	40.0573	40.0473	39.8609	43.8123	40.0998	39.904	40.2152	40.026	40.0018	39.9611	43.74	41.0166	0.660479	0.586861
13	3	-3	0.54989	25.1709	25.1674	25.1814	25.1447	29.9608	25.0868	25.0602	24.8904	24.8589	25.0029	25.0005	29.9	24.8805	0.656064	0.506921
10	2	4	0.550056	0.0805863	0.0711113	0.0854688	0.0124856	3.30787	0.130023	0.0637425	0.289273	0.226197	0.173777	0.146591	3.528	3.40817	1.324	0.374736
-4	8	8	0.55007	25.3414	25.301	25.3503	25.2161	28.5499	25.4642	25.339	25.7683	25.6526	25.4397	25.4503	28.56	25.8594	0.639468	0.508775
6	8	1	0.550086	30.0487	30.0873	30.0355	29.8904	31.0148	30.0092	29.8516	29.8603	29.6994	29.7503	29.7554	31.22	30.44	0.649953	0.533278
-7	-5	13	0.550161	78.1168	78.0979	78.11	77.8805	92.3872	78.1956	77.9597	78.292	78.0665	78.081	78.0433	92.63	78.7394	0.8588	0.788904
-5	7	-5	0.550314	15.1335	15.1188	15.1381	15.0498	15.7135	15.193	15.1111	15.2836	15.2055	15.1619	15.1516	15.72	15.6467	0.679803	0.453893
0	-8	-7	0.550361	85.2942	85.2569	85.3047	85.0549	102.397	85.3642	85.1247	85.5287	85.2968	85.195	85.2101	102.8	85.3752	0.890224	0.827431
3	-9	-4	0.550443	63.9469	63.9599	63.9375	63.7537	74.7765	63.9809	63.7897	64.0735	63.8871	63.7958	63.8264	74.8	64.378	0.732647	0.71374
-2	-4	-11	0.5505	57.3719	57.3603	57.3701	57.1638	68.3996	57.3948	57.1872	57.4511	57.2497	57.31	57.2701	68.75	58.6959	0.761344	0.679121
14	2	-6	0.550563	46.3638	46.3468	46.3727	46.2269	52.0652	46.3651	46.2289	46.3811	46.2467	46.2557	46.2593	52.16	46.6203	0.705761	0.620352
-2	2	-12	0.550787	33.1738	33.1186	33.1923	33.133	45.6565	33.2788	33.238	33.4866	33.4535	33.342	33.3438	45.57	33.4747	0.675595	0.550018
-6	-4	14	0.551197	53.7618	53.7489	53.7611	53.6036	64.9742	53.7602	53.6024	53.6676	53.5139	53.6237	53.5984	64.96	53.7061	0.73449	0.659661
-9	5	-3	0.5516	72.691	72.7188	72.6944	72.437	79.0976	72.6037	72.3509	72.4484	72.1837	72.1472	72.2317	79.31	72.7942	0.880983	0.760187
3	9	1	0.551606	4.36928	4.34796	4.37775	4.37373	8.54582	4.34876	4.35295	4.30627	4.31315	4.40452	4.36935	8.533	3.99894	0.87035	0.396713
-8	6	-3	0.55172	15.2401	15.2489	15.2461	15.2374	22.5253	15.1139	15.1097	14.8758	14.8612	15.0349	15.0245	22.39	14.3339	0.693528	0.455063
14	-2	-9	0.551841	15.04	15.0861	15.017	14.9623	15.1847	15.0521	14.9741	15.2301	15.1503	14.9393	15.0046	15.25	15.8879	0.649688	0.453875
-14	0	4	0.552273	55.4477	55.467	55.4449	55.295	67.9171	55.4089	55.2565	55.4454	55.2893	55.1028	55.195	68.08	55.0044	0.751871	0.668553
3	7	7	0.552346	93.9629	93.9297	93.9701	93.7251	117.108	93.9622	93.726	93.8067	93.5809	93.8125	93.7348	117.1	93.6452	0.93558	0.873003
-9	-7	8	0.552725	13.3984	13.3695	13.4017	13.3851	22.4053	13.4709	13.4581	13.517	13.5118	13.5788	13.5178	22.1	13.4402	0.641709	0.444996
-5	-1	-10	0.55278	18.9206	18.9462	18.9095	18.8657	20.3047	18.8832	18.8285	18.8291	18.773	18.7761	18.8116	20.32	18.8431	0.689542	0.474416
-4	8	-4	0.553785	41.1789	41.1999	41.1698	41.0566	50.3214	41.1791	41.0572	41.186	41.064	40.9853	41.0345	50.48	41.2011	0.707265	0.592753
-13	-3	11	0.553912	18.5854	18.6492	18.5652	18.5637	23.3369	18.437	18.4169	18.0788	18.0503	18.288	18.2816	23.23	17.6288	0.607234	0.472166
-13	-1	1	0.554002	46.3695	46.352	46.3809	46.2804	59.6149	46.3373	46.2486	46.3042	46.2172	46.2472	46.2581	59.65	46.4747	0.739272	0.620146
9	-3	5	0.554171	16.7259	16.7227	16.7353	16.717	22.0534	16.63	16.6204	16.3927	16.3779	16.5313	16.5352	22.07	16.0917	0.733291	0.462516
-1	5	12	0.55424	2.38705	2.3085	2.41421	2.33268	1.055	2.56703	2.51269	2.92838	2.88518	2.70515	2.67246	0.9598	3.62311	1.06767	0.386644
1	1	-14	0.554349	3.2957	3.29125	3.29347	3.27117	3.37864	3.30501	3.28001	3.27812	3.25603	3.31279	3.29353	3.664	4.28154	1.08766	0.391256
6	-6	-12	0.554415	98.5355	98.4683	98.5427	98.233	121.229	98.7293	98.4264	99.1131	98.8294	98.7208	98.672	121.4	99.2092	0.964232	0.896391
-7	-7	10	0.554536	42.5876	42.5507	42.5947	42.4186	48.6734	42.6883	42.5188	42.9402	42.78	42.6397	42.6268	48.46	42.9138	0.68906	0.600506
2	8	-8	0.554568	9.54482	9.51563	9.54663	9.48081	9.05434	9.66157	9.5974	9.92008	9.8658	9.74371	9.72462	9.131	9.92659	0.709779	0.425136
-3	3	-11	0.554715	14.7413	14.7924	14.7288	14.7408	19.9222	14.5741	14.5749	14.1646	14.1565	14.4562	14.438	20.08	14.3448	0.673262	0.452414
-10	6	10	0.554957	58.4078	58.3617	58.4106	58.1274	65.8828	58.5937	58.3134	59.0512	58.7869	58.617	58.5606	66.01	60.467	0.754824	0.685294
-11	-5	11	0.555408	48.675	48.6677	48.664	48.4554	54.0511	48.8173	48.5971	49.2546	49.0446	48.7967	48.7928	54.15	49.9532	0.708217	0.632618
-8	-4	14	0.555486	15.377	15.402	15.3677	15.2693	11.9905	15.3696	15.263	15.3749	15.2677	15.2611	15.2552	11.78	16.4145	0.666658	0.455734
-11	-1	-3	0.555521	21.1821	21.1895	21.1845	21.1084	28.3849	21.1543	21.081	21.1755	21.0995	21.0358	21.0695	28.42	21.4684	0.705341	0.486521
-11	-3	-2	0.555587	58.999	59.0399	58.9873	58.7918	68.5249	58.8787	58.6713	58.6454	58.4308	58.5767	58.5828	68.64	59.242	0.818266	0.687666
-12	0	14	0.555723	79.792	79.8205	79.7788	79.491	85.8403	79.7941	79.4955	79.7685	79.4701	79.4314	79.472	86.19	80.8571	0.866212	0.79701
1	-5	11	0.55601	44.0807	44.0555	44.0866	43.8785	48.3316	44.1616	43.9597	44.4323	44.2376	44.1295	44.1104	48.35	45.924	0.719522	0.60823
14	2	-5	0.556159	52.6555	52.6743	52.6426	52.4973	63.8127	52.6813	52.5229	52.8357	52.6795	52.5321	52.5819	63.8	53.7446	0.740447	0.653958
1	1	13	0.556426	33.2011	33.1743	33.213	33.079	37.4548	33.2091	33.089	33.1543	33.038	33.1356	33.0943	37.36	34.1824	0.668243	0.550215
-2	-8	-6	0.556721	44.5938	44.5923	44.5959	44.4578	55.1694	44.566	44.4313	44.4845	44.3522	44.4256	44.4131	55.18	45.3656	0.711469	0.610154
-9	7	1	0.557573	27.5392	27.5594	27.5391	27.4567	28.0767	27.447	27.3637	27.2844	27.1936	27.285	27.3034	28.03	27.3833	0.672343	0.520055
-4	-6	12	0.557664	51.5071	51.4622	51.5147	51.3375	62.573	51.6315	51.4614	51.9124	51.753	51.5982	51.5936	62.65	51.9753	0.739625	0.647102
5	-5	8	0.557746	54.2408	54.2123	54.2438	54.115	68.1815	54.3143	54.1882	54.4722	54.3549	54.268	54.2808	68.5	54.359	0.784022	0.661852
14	-2	-10	0.558265	22.5443	22.5518	22.5457	22.4555	26.6631	22.4798	22.3921	22.3199	22.2293	22.4009	22.3726	26.8	23.4876	0.65856	0.493367
6	-2	9	0.558948	9.45996	9.51311	9.43656	9.43896	10.1082	9.44683	9.42556	9.55037	9.52543	9.30223	9.3823	10.12	9.23795	0.772639	0.423875
-12	4	1	0.559037	49.9112	49.9474	49.9056	49.7717	61.9998	49.8577	49.7169	49.8822	49.7289	49.5761	49.6738	62.14	49.575	0.773328	0.639251
3	-9	-5	0.559218	18.179	18.2113	18.1538	18.1427	24.9525	18.2175	18.1795	18.3516	18.3174	18.1906	18.2133	24.85	17.4507	0.609249	0.47068
-6	-8	8	0.559438	26.6314	26.6469	26.6118	26.5807	34.821	26.6812	26.6311	26.7126	26.6704	26.6968	26.6793	34.98	26.1755	0.630077	0.515286
12	-2	1	0.559512	65.7923	65.8319	65.781	65.5714	77.3471	65.7398	65.5197	65.7133	65.4877	65.3926	65.4596	77.49	66.2326	0.848915	0.723929
9	1	6	0.559931	24.8364	24.8356	24.8367	24.7336	26.2144	24.8692	24.7667	25.0056	24.9039	24.7106	24.7653	26.14	25.496	0.722162	0.505633
13	-1	-13	0.55998	61.5469	61.521	61.5556	61.3854	74.8861	61.5599	61.4004	61.4823	61.3279	61.4557	61.4155	74.89	61.7021	0.798747	0.700659
-7	5	-6	0.560393	35.8406	35.778	35.8584	35.7569	46.0107	35.899	35.8173	35.8771	35.8097	35.9938	35.9003	45.73	35.876	0.743077	0.564352
4	2	-15	0.560571	79.432	79.4719	79.4137	79.1733	93.9019	79.3973	79.14	79.3043	79.0478	79.1094	79.1017	94.06	80.5187	0.843307	0.79652
4	4	-14	0.560745	24.8015	24.7957	24.7951	24.7899	37.0417	24.8211	24.8079	24.819	24.81	24.8495	24.8323	37.2	24.4058	0.647312	0.505875
3	-9	2	0.560819	67.5397	67.5319	67.5485	67.346	79.4182	67.5632	67.3711	67.7053	67.5158	67.357	67.405	79.69	68.0662	0.770691	0.733322
-8	-8	4	0.561083	39.1275	39.134	39.1269	39.0075	49.045	39.0675	38.9486	38.8604	38.7431	38.9396	38.8988	48.95	39.162	0.677633	0.582063
-1	9	5	0.561133	12.1016	12.0557	12.1267	12.0936	15.7472	12.0749	12.068	11.869	11.8622	12.0688	12.0279	15.89	11.4045	0.645006	0.438067
-10	4	-3	0.561146	51.7266	51.757	51.7206	51.6098	67.1423	51.6204	51.5019	51.4595	51.3308	51.3902	51.4168	67.16	51.2772	0.814188	0.648389
6	4	8	0.561333	32.353	32.338	32.3538	32.2213	38.6557	32.4415	32.3104	32.6602	32.5339	32.4126	32.3984	38.84	33.4111	0.736828	0.545726
7	7	3	0.561502	40.9403	40.9511	40.9416	40.8661	50.5851	40.8724	40.797	40.7786	40.697	40.737	40.7628	50.6	40.8071	0.724789	0.59152
-1	9	-4	0.561817	66.7529	66.7583	66.7513	66.473	79.3768	66.7426	66.4652	66.7269	66.455	66.5134	66.4851	79.27	67.5734	0.783235	0.72796
-8	8	5	0.561958	7.96401	7.95273	7.97036	8.01411	11.994	7.91126	7.96077	7.78451	7.83347	7.93538	7.93038	11.86	7.773	0.709044	0.416111
-7	-3	15	0.562237	7.93645	7.92275	7.94366	7.94253	9.99475	7.95576	7.96173	8.02349	8.02906	7.94807	7.97696	10.06	7.87342	0.715991	0.41586
-8	2	-7	0.562496	32.0763	32.0617	32.0812	31.966	40.6096	32.106	31.9959	32.1975	32.0902	32.0354	32.0343	40.82	32.5505	0.756701	0.54422
10	6	0	0.562601	93.1385	93.1659	93.1425	92.8719	114.933	93.0222	92.756	92.7919	92.5152	92.5785	92.6286	115.2	93.4389	0.951967	0.869359
-6	-6	-6	0.562674	51.0707	51.0836	51.0636	50.8979	60.3722	51.0533	50.8804	51.0255	50.8535	50.8749	50.878	60.5	50.902	0.760378	0.645027
-3	1	15	0.56275	75.0581	75.0757	75.0503	74.866	92.2342	75.0508	74.8597	75.0536	74.8637	74.8617	74.869	92.36	75.9989	0.827165	0.772425
-5	-9	3	0.562853	24.6862	24.6854	24.6882	24.6666	32.2642	24.706	24.6865	24.7552	24.7344	24.6318	24.6767	32.35	24.6449	0.624888	0.505137
13	3	-2	0.562862	68.1955	68.2335	68.1832	67.9698	77.4608	68.087	67.861	67.904	67.674	67.7899	67.7909	77.47	68.3079	0.823417	0.736112
-3	-5	13	0.562946	28.708	28.7176	28.6904	28.6207	36.1725	28.7721	28.6838	28.8715	28.7893	28.7236	28.7252	36.22	28.6364	0.673179	0.526698
-8	8	3	0.563173	45.7292	45.755	45.7198	45.5502	49.8584	45.6678	45.4891	45.4734	45.2949	45.4217	45.4115	50.19	45.9197	0.712378	0.617057
5	9	-2	0.563232	43.9689	43.9743	43.9717	43.8008	52.0711	43.9669	43.8003	44.0162	43.8499	43.7643	43.7923	52.16	44.7111	0.687446	0.607152
4	6	8	0.563758	1.87641	1.88009	1.87497	1.8594	0.155366	1.8631	1.84615	1.81695	1.80032	1.81078	1.824	0.2151	3.43082	1.44402	0.3836
10	2	-15	0.563892	85.7115	85.7357	85.698	85.4603	103.68	85.7063	85.456	85.6716	85.4241	85.4547	85.4408	103.9	86.9327	0.893919	0.828741
-9	-7	9	0.563968	62.0077	61.9658	62.0176	61.7778	73.6948	62.0698	61.8405	62.1776	61.9583	61.9711	61.9304	73.9	62.6234	0.758961	0.703567
-6	-8	-2	0.564001	23.5563	23.5551	23.5547	23.4934	31.6849	23.5114	23.4487	23.3352	23.2772	23.4961	23.4372	31.8	23.3175	0.681327	0.499142
-9	-5	13	0.564454	14.1717	14.2001	14.1684	14.1946	21.7887	14.0511	14.0751	13.7467	13.7634	13.981	13.9752	21.69	13.5591	0.672277	0.449066
-11	5	0	0.564638	22.4175	22.3795	22.4221	22.4056	33.9652	22.4016	22.3921	22.169	22.1764	22.6063	22.4467	33.68	21.8532	0.713743	0.492964
14	2	-4	0.564656	7.07076	7.04723	7.08068	7.00959	8.19126	7.11022	7.05085	7.22147	7.16735	7.1953	7.14221	8.124	8.51939	0.723229	0.411397
-8	-6	12	0.564912	9.35722	9.32821	9.36879	9.3005	9.5844	9.35484	9.29867	9.28644	9.23363	9.33814	9.28638	9.167	9.72073	0.711771	0.423445
-12	-4	12	0.565301	31.4074	31.4374	31.391	31.281	33.9077	31.425	31.2988	31.5216	31.3947	31.2592	31.3055	33.8	31.6389	0.656262	0.540355
-5	9	4	0.565427	69.5473	69.5473	69.5497	69.2824	78.2716	69.5936	69.3309	69.7916	69.5331	69.3532	69.3954	78.41	70.107	0.796313	0.743117
-8	-8	6	0.565782	70.0786	70.0756	70.0805	69.9214	86.2382	70.0581	69.9014	70.0194	69.8649	69.8175	69.8608	86.2	69.4757	0.794095	0.746534
-11	-3	14	0.56594	72.8579	72.8707	72.8454	72.6791	91.9989	72.8114	72.6336	72.6012	72.4279	72.619	72.5762	91.51	72.1927	0.806468	0.760014
1	-7	-10	0.566025	30.4769	30.4622	30.4852	30.3522	35.0319	30.4672	30.3423	30.4663	30.3415	30.312	30.3239	34.95	30.4744	0.697452	0.535921
-5	-9	1	0.566559	18.2156	18.1955	18.2262	18.1852	23.8216	18.2058	18.1761	18.1125	18.0846	18.2419	18.1827	23.84	18.0363	0.616545	0.470579
-11	-1	15	0.567157	61.8071	61.8113	61.8064	61.6241	74.3089	61.8131	61.6306	61.8519	61.6691	61.6293	61.6506	74.42	62.3875	0.784036	0.702366
-1	-7	-9	0.567457	88.7299	88.6755	88.7458	88.4555	112.041	88.8353	88.5615	89.0494	88.787	88.6504	88.654	112.1	89.1426	0.934031	0.844818
14	0	-12	0.567526	34.8238	34.8789	34.7858	34.7404	43.3547	34.8676	34.7824	35.0179	34.9351	34.7576	34.8273	43.76	34.7547	0.727533	0.559295
14	-2	-11	0.567558	37.9979	38.0186	37.9784	37.8016	41.8004	38.0505	37.8545	38.2515	38.0614	37.949	37.9382	41.84	39.0376	0.694534	0.575838
8	-4	6	0.567657	38.8438	38.8521	38.8447	38.7077	47.427	38.8219	38.6858	38.8171	38.677	38.6218	38.6564	47.81	39.1174	0.770641	0.580401
-13	-3	12	0.56777	71.0302	71.0226	71.0165	70.7392	81.7138	71.1752	70.8844	71.5522	71.2731	71.0117	71.0185	81.53	71.6321	0.805524	0.750237
5	-3	-15	0.567933	2.74582	2.74618	2.75012	2.73811	2.57029	2.74726	2.74086	2.78038	2.77279	2.7415	2.75334	2.456	3.05236	1.31449	0.38821
4	-4	10	0.568011	20.5651	20.6158	20.5535	20.6286	35.3547	20.4307	20.4945	20.1909	20.2444	20.3497	20.3872	35.51	19.6425	0.698974	0.482585
-12	-2	14	0.56803	59.7252	59.7297	59.7172	59.5689	73.5187	59.7068	59.5507	59.5926	59.4401	59.5513	59.53	73.5	59.6029	0.757352	0.690823
-5	-7	11	0.568031	29.9862	29.9188	29.9986	29.7625	30.4107	30.205	29.9808	30.7565	30.5497	30.2263	30.2123	30.49	31.7924	0.686319	0.533407
3	5	10	0.568157	11.5127	11.5233	11.5039	11.3936	8.75878	11.5254	11.4067	11.568	11.4523	11.429	11.4152	8.848	12.8033	0.689344	0.43497
8	8	-2	0.568193	20.2143	20.2165	20.2109	20.1611	29.7415	20.215	20.1618	20.1647	20.1152	20.2102	20.1734	29.93	20.4324	0.648399	0.481601
-4	-2	-11	0.56844	38.801	38.8138	38.7928	38.6376	47.453	38.793	38.6302	38.8307	38.6704	38.6927	38.6739	47.68	40.0607	0.736156	0.580066
3	-1	12	0.568865	24.9285	24.9374	24.9193	24.8008	28.6711	24.9318	24.805	24.9393	24.817	24.8652	24.8299	28.62	25.5383	0.698291	0.50625
4	8	-9	0.56911	4.06195	4.08522	4.05302	4.07545	5.68907	4.0155	4.02941	3.90901	3.92112	4.02062	4.00423	5.423	4.80551	0.939918	0.396028
9	7	0	0.57007	34.255	34.3021	34.2406	34.1403	39.4945	34.1519	34.036	33.9602	33.8347	33.8791	33.9187	39.56	34.8171	0.709999	0.55667
-9	-3	15	0.570121	9.15526	9.14015	9.15421	9.1331	13.8712	9.15839	9.13594	9.04915	9.03174	9.17231	9.12215	13.74	8.60367	0.735005	0.422216
-8	0	16	0.570227	115.28	115.31	115.263	115.003	149.357	115.285	115.006	115.382	115.106	115.032	115.032	149.8	116.058	1.05647	0.987087
12	0	2	0.57029	9.48434	9.464	9.49525	9.49234	15.8463	9.44723	9.45644	9.25143	9.26151	9.57007	9.48381	15.95	9.35704	0.748691	0.424619
10	-6	-11	0.570476	1.38152	1.30193	1.41141	1.39566	5.72645	1.53449	1.54759	1.8773	1.89842	1.69384	1.70807	6.162	2.42572	1.60807	0.381008
3	-9	-6	0.570782	8.95012	8.94431	8.95429	8.91565	11.1371	8.92682	8.89269	8.84245	8.80782	8.86261	8.86793	11.19	8.45633	0.678651	0.421323
-5	-9	5	0.570914	1.78661	1.77299	1.78895	1.79571	5.79722	1.80363	1.81196	1.89617	1.90779	1.91584	1.88149	5.742	3.14326	1.30453	0.38364
0	6	11	0.570964	14.1524	14.2417	14.1226	14.1606	20.9022	13.9505	13.9594	13.5188	13.5159	13.7918	13.7985	21.02	13.4513	0.700692	0.449079
0	0	-14	0.571348	51.1877	51.2292	51.1714	50.9748	52.774	51.1331	50.9228	50.9941	50.7815	50.8412	50.8644	52.74	52.871	0.730599	0.646013
-6	0	16	0.572202	66.5142	66.5457	66.4955	66.3504	83.9538	66.5095	66.3447	66.5752	66.4125	66.3535	66.3536	84.27	67.6869	0.806703	0.726985
-11	-5	12	0.572298	5.20026	5.11907	5.22939	5.20561	7.5092	5.36911	5.37381	5.75347	5.76843	5.58537	5.57284	7.859	5.62267	0.837425	0.401981
-8	8	7	0.572498	30.5329	30.5189	30.5409	30.4365	38.4703	30.5276	30.4311	30.5547	30.4598	30.4041	30.4153	38.26	30.6235	0.661329	0.536326
7	-1	-16	0.572559	21.3954	21.3969	21.3946	21.3493	29.122	21.3915	21.3452	21.3781	21.3326	21.3566	21.3493	29.31	21.46	0.664026	0.48763
0	8	8	0.572607	12.3449	12.3354	12.3558	12.2706	13.6428	12.3129	12.2395	12.2776	12.2027	12.1911	12.1893	13.4	12.5237	0.725803	0.439608
-13	-1	0	0.572726	40.4181	40.4327	40.4182	40.2743	46.4968	40.396	40.2528	40.4316	40.2837	40.1184	40.1872	46.49	40.4681	0.74378	0.588482
5	9	0	0.572781	20.9725	20.9621	20.9771	20.9282	27.6526	20.9918	20.9478	21.0562	21.0137	20.9364	20.9637	27.67	21.2479	0.615552	0.485337
-3	9	-3	0.572799	18.4293	18.4113	18.4391	18.4001	23.4649	18.4558	18.4271	18.5084	18.4804	18.4561	18.4599	23.54	18.082	0.652755	0.471522
4	-8	5	0.573298	61.276	61.2768	61.2722	61.1034	75.4995	61.2859	61.1131	61.2592	61.0901	61.1139	61.1146	75.94	61.3335	0.800704	0.699121
-10	-4	14	0.573302	20.8249	20.7649	20.8391	20.7408	31.7894	20.8986	20.8144	20.9236	20.8521	21.0197	20.8929	31.59	21.362	0.696304	0.48462
-7	3	-8	0.574339	19.6875	19.6789	19.6936	19.6285	23.8878	19.6612	19.6028	19.5771	19.5179	19.6188	19.5863	23.63	19.1237	0.744196	0.478862
5	-7	6	0.574387	64.714	64.7451	64.6949	64.5358	85.7499	64.6777	64.4992	64.574	64.3974	64.4602	64.4642	86.08	64.8849	0.828951	0.717442
-2	-6	12	0.574426	51.5917	51.5758	51.5861	51.4089	60.0726	51.7051	51.5223	51.9885	51.8144	51.6264	51.6477	60.05	51.8509	0.746337	0.647363
-8	6	-4	0.57451	87.6896	87.7158	87.6889	87.4344	108.713	87.5677	87.3127	87.3207	87.0591	87.2265	87.2363	109	87.5756	0.947495	0.838888
7	-7	-11	0.574656	6.89214	6.85082	6.90029	6.78445	3.43377	7.01926	6.91165	7.32123	7.22426	7.05547	7.03339	3.202	7.71286	0.739292	0.410323
-3	-7	11	0.57485	4.28266	4.30137	4.28714	4.34197	8.10532	4.16358	4.22351	3.89249	3.94297	4.12265	4.12095	8.227	4.57371	0.914798	0.396234
-6	-8	9	0.575134	92.9425	92.8762	92.9619	92.6895	119.252	93.0501	92.7973	93.2464	93.0066	92.9924	92.9601	119.5	92.911	0.923482	0.867341
1	9	-6	0.575708	87.7372	87.7296	87.7296	87.4569	105.371	87.785	87.5061	87.8643	87.5967	87.5759	87.5644	105.3	87.5256	0.898686	0.841346
9	-5	4	0.575916	4.60593	4.56724	4.61518	4.59897	9.80922	4.67864	4.67427	4.75801	4.76643	4.80203	4.75477	9.724	4.68347	1.08111	0.398837
14	2	-3	0.575926	63.0299	63.0672	63.0155	62.7921	72.6949	62.95	62.7129	62.8391	62.6016	62.6456	62.6573	72.66	63.7356	0.803666	0.709387
-8	8	1	0.576068	97.1977	97.218	97.1942	96.9634	126.718	97.1785	96.9434	97.2644	97.0256	96.8378	96.9134	127.1	97.102	0.948411	0.890097
-12	4	0	0.57608	22.3296	22.3394	22.3398	22.2572	26.4746	22.1819	22.1089	21.8282	21.7432	21.9829	21.9745	26.6	22.849	0.724491	0.492234
-15	1	8	0.57623	10.4486	10.4831	10.432	10.4966	17.8128	10.3905	10.4383	10.2359	10.282	10.3745	10.3916	17.84	9.73165	0.697946	0.42924
-2	8	9	0.576505	46.5141	46.4332	46.5408	46.2564	50.8646	46.6711	46.4141	47.0305	46.7891	46.6333	46.5765	50.73	48.1832	0.751583	0.620814
-1	-9	-5	0.576523	16.2217	16.201	16.2277	16.1894	19.5708	16.2342	16.2017	16.1553	16.1261	16.208	16.1797	19.6	15.9764	0.660814	0.460005
5	3	10	0.577258	12.5226	12.5264	12.5234	12.6312	25.2231	12.4576	12.566	12.2155	12.3207	12.5479	12.5265	25.34	11.8843	0.737011	0.440813
-9	-1	16	0.577277	14.4818	14.4915	14.4797	14.3746	15.282	14.4297	14.3229	14.2419	14.1351	14.3074	14.2681	15.43	14.6609	0.675492	0.450669
-13	5	7	0.577298	71.5667	71.543	71.5774	71.3157	86.0771	71.5664	71.3166	71.4594	71.2121	71.3055	71.2844	86.26	72.0631	0.827261	0.754003
15	1	-7	0.577341	85.0129	84.9727	85.0348	84.8096	108.972	84.9758	84.7732	84.9005	84.7013	84.7527	84.7547	109.2	85.0984	0.889825	0.82577
-2	6	-10	0.577689	28.9585	28.9248	28.9675	28.7865	32.5033	29.0785	28.9071	29.4193	29.2562	29.0318	29.0463	32.88	30.5158	0.721642	0.527328
-9	-7	10	0.577881	42.6505	42.6661	42.6432	42.5647	58.9984	42.6123	42.5265	42.5651	42.4797	42.5859	42.558	59.26	42.9632	0.70807	0.600611
-14	0	2	0.577967	37.7038	37.6603	37.7267	37.6851	54.935	37.6554	37.6377	37.4393	37.4233	37.7583	37.6737	55.35	37.1522	0.735348	0.574358
15	-1	-9	0.578006	48.8967	48.851	48.92	48.6587	52.4205	48.9211	48.6839	49.0187	48.7851	48.7044	48.7035	52.45	50.715	0.747043	0.633609
-13	5	6	0.578259	35.0625	35.0091	35.0764	34.9941	52.1908	35.0724	35.0057	34.9001	34.8484	35.2385	35.0954	52.17	35.1418	0.676793	0.560839
13	3	-1	0.578428	1.1958	1.21933	1.19583	1.20429	0.0568297	1.08143	1.08814	0.84761	0.842738	0.995803	0.993357	0.2431	1.90761	1.94759	0.379907
12	-6	-6	0.578715	64.0948	64.0928	64.0993	63.8888	79.051	64.0792	63.8738	64.0778	63.871	63.7993	63.8313	78.95	64.2146	0.8048	0.714647
1	-3	-14	0.578761	5.96915	5.96844	5.96727	5.93792	5.63491	6.06093	6.02891	6.37303	6.34067	6.05596	6.12311	6.091	7.08133	0.715492	0.405662
-10	-2	-5	0.578844	75.8314	75.8706	75.8129	75.6043	92.4176	75.7893	75.562	75.7891	75.5614	75.4923	75.5505	92.62	75.921	0.904683	0.776748
2	8	7	0.578871	15.0218	15.0184	15.0299	15.0189	21.6794	14.9882	14.9854	14.9714	14.9658	14.947	14.9712	21.65	14.6517	0.695503	0.453434
3	-7	8	0.57907	24.4942	24.4787	24.4893	24.3671	29.7986	24.5866	24.4597	24.7163	24.5985	24.5834	24.5332	29.91	25.2743	0.693997	0.504155
7	-5	-14	0.579128	9.00475	9.02416	8.99634	8.9663	12.2544	8.95781	8.91999	8.82345	8.78624	8.92727	8.8846	12.24	9.39337	0.729242	0.421447
-13	5	8	0.579217	37.9575	37.9218	37.9593	37.8474	47.4052	38.105	37.9952	38.439	38.3422	38.1254	38.1242	47.28	38.5494	0.689874	0.575696
-5	9	6	0.579231	93.9968	93.9676	94.0049	93.6916	120.486	94.0173	93.7141	93.9999	93.7076	93.8292	93.7669	120.5	94.4587	0.918406	0.872021
-12	-6	7	0.579268	18.2238	18.2279	18.2297	18.2128	25.3461	18.1393	18.1283	17.9527	17.9359	18.0753	18.0714	25.46	18.2173	0.666465	0.471018
-10	6	-1	0.579392	30.31	30.2906	30.3084	30.287	43.2317	30.359	30.3378	30.3839	30.3763	30.4959	30.4325	43.34	30.2482	0.717222	0.53446
-13	-1	14	0.579468	33.4793	33.4488	33.4864	33.3689	43.9317	33.4936	33.3835	33.4381	33.3354	33.4766	33.3993	43.92	33.9223	0.716285	0.551901
14	2	-12	0.579582	18.4719	18.4155	18.494	18.4962	30.0667	18.548	18.5718	18.684	18.7134	18.6873	18.6761	30.2	17.9388	0.700284	0.471644
11	3	3	0.579883	11.7299	11.7436	11.7351	11.7356	12.6904	11.6312	11.6353	11.4399	11.4324	11.5569	11.5668	12.71	11.1335	0.783742	0.435973
0	-4	-13	0.580337	15.4918	15.5227	15.4742	15.3702	12.4924	15.4972	15.3759	15.559	15.4382	15.3573	15.3691	12.2	15.9994	0.653878	0.456172
6	-8	3	0.580457	62.9912	63.0125	62.9902	62.7545	74.057	62.9627	62.7263	62.9895	62.7493	62.6212	62.675	74.13	63.4364	0.822208	0.707657
1	-3	13	0.58075	16.5889	16.5392	16.6057	16.577	21.0618	16.6297	16.6172	16.6348	16.6292	16.7356	16.6843	21.18	16.3906	0.680818	0.46197
12	-6	-5	0.581035	8.61096	8.64181	8.60378	8.59535	13.8334	8.56189	8.54487	8.57161	8.54384	8.41529	8.48421	13.5	8.29582	0.740707	0.419815
-5	-1	16	0.581174	18.0512	18.0691	18.0454	17.926	15.592	18.0074	17.8826	17.8995	17.7755	17.8803	17.8426	15.66	18.9705	0.660143	0.470121
15	1	-6	0.581322	15.9617	15.9645	15.9596	15.8445	15.2055	16.0105	15.8942	16.1834	16.0689	15.8845	15.9141	15.16	17.2962	0.660433	0.458466
-10	0	16	0.581605	15.3701	15.3403	15.3863	15.3715	25.2324	15.412	15.414	15.5214	15.5215	15.4219	15.4616	25.25	14.8098	0.669719	0.455901
-5	-5	14	0.581657	34.3181	34.3077	34.3178	34.1845	44.4673	34.2846	34.1525	34.0931	33.9672	34.2161	34.1303	44.34	34.6307	0.70777	0.556013
-5	9	-1	0.581806	7.43996	7.42845	7.45095	7.40772	10.4938	7.43381	7.40219	7.38463	7.34973	7.40892	7.40183	10.46	7.33703	0.693971	0.413526
-6	-6	13	0.581814	1.68282	1.69885	1.67591	1.66281	2.96307	1.64983	1.63003	1.55138	1.53101	1.60892	1.58964	3.261	2.85264	1.68869	0.383156
-8	-8	8	0.582004	18.9142	18.9034	18.9213	18.8098	21.7798	18.9009	18.7969	18.9064	18.8037	18.7605	18.7704	21.79	19.1272	0.647689	0.474385
-13	5	5	0.582086	68.8905	68.925	68.8822	68.6114	79.3377	68.8536	68.5756	68.8091	68.5255	68.3798	68.4568	79.08	69.1649	0.810437	0.740884
-8	-2	16	0.582227	16.5414	16.5723	16.5265	16.4345	13.8764	16.5018	16.3947	16.4317	16.3256	16.3798	16.3549	13.95	17.3164	0.663079	0.461477
12	2	2	0.582289	0.653405	0.677144	0.647057	0.671055	2.16239	0.666027	0.681809	0.791503	0.797742	0.567697	0.660855	2.199	1.96257	2.1518	0.377551
-7	7	-4	0.582408	30.3462	30.393	30.332	30.2164	31.2361	30.219	30.0886	29.9435	29.8052	29.9742	29.9804	31.14	30.6982	0.74815	0.534987
-15	1	10	0.582641	8.33671	8.37217	8.31855	8.33298	11.2446	8.30717	8.30372	8.25752	8.25322	8.29054	8.30796	11.61	8.59373	0.732329	0.418129
-11	-1	-4	0.582685	32.6256	32.6452	32.6215	32.4844	34.4152	32.5972	32.4563	32.6257	32.4817	32.3557	32.4048	34.32	33.0182	0.746075	0.547992
-12	-6	8	0.582686	32.847	32.8225	32.8607	32.7577	38.2619	32.8233	32.7343	32.7293	32.6411	32.7893	32.7513	38.24	32.1095	0.682113	0.548767
-11	5	-1	0.582874	65.0992	65.1315	65.0997	64.8751	78.8628	65.0323	64.8089	64.9681	64.7339	64.5799	64.6751	78.54	65.7062	0.856363	0.719792
-12	-4	13	0.58326	33.8271	33.857	33.8139	33.7296	44.4081	33.818	33.7206	33.8401	33.7406	33.6545	33.693	44.47	33.908	0.641769	0.553211
0	-2	-14	0.583326	55.8919	55.88	55.8903	55.7544	71.9359	55.881	55.7443	55.7442	55.6143	55.81	55.753	71.8	56.0845	0.762469	0.67014
2	4	-14	0.583452	36.4527	36.4586	36.4363	36.2988	46.7461	36.4751	36.321	36.4373	36.2923	36.4064	36.3325	46.62	37.3913	0.690049	0.568441
-6	0	-10	0.583732	110.696	110.686	110.701	110.388	142.318	110.666	110.358	110.642	110.338	110.382	110.386	142.5	110.24	1.06719	0.962968
-13	-5	9	0.58399	44.4287	44.3935	44.4384	44.2903	53.9341	44.5019	44.3638	44.6273	44.496	44.4856	44.4622	54.25	44.9169	0.704712	0.61035
-9	-3	-6	0.58411	55.73	55.7797	55.7046	55.5128	66.1738	55.7076	55.49	55.7366	55.5174	55.4253	55.4714	66.17	55.8928	0.833276	0.669908
-13	-3	13	0.584156	0.716321	0.677034	0.726039	0.712859	0.497909	0.781686	0.777766	0.881003	0.885863	0.946293	0.88222	0.5678	1.95292	1.84647	0.376941
-6	-2	16	0.584162	14.0103	14.0332	13.9989	13.9331	15.445	13.9706	13.8933	13.8607	13.7848	13.8929	13.8581	15.53	14.3164	0.668304	0.448504
8	0	8	0.584432	87.8479	87.84	87.8551	87.5983	109.686	87.8059	87.5567	87.7836	87.5358	87.4045	87.4522	109.3	87.5303	0.961097	0.840372
-6	-4	15	0.584476	47.4967	47.5019	47.4897	47.3376	59.7559	47.5021	47.3435	47.4818	47.328	47.3881	47.3562	59.83	48.1745	0.743842	0.626011
-14	4	7	0.584594	3.42721	3.45881	3.4209	3.40453	3.17774	3.37051	3.34749	3.30554	3.27304	3.22662	3.27616	3.231	3.61338	1.27226	0.392004
-3	9	7	0.584971	8.21427	8.18151	8.23462	8.22584	12.1188	8.18948	8.20212	8.10979	8.12186	8.22791	8.20094	11.8	7.85678	0.718176	0.417703
-14	4	8	0.584995	64.1455	64.1062	64.1649	63.9759	80.9356	64.144	63.9752	64.0847	63.9184	64.0368	64.0046	81.13	64.4936	0.775212	0.714906
9	7	1	0.585153	38.3928	38.4178	38.3948	38.2057	42.7875	38.3455	38.1584	38.3397	38.1436	38.0259	38.0859	42.63	39.1492	0.74488	0.577943
7	-1	9	0.585469	56.9479	56.9201	56.9653	56.724	67.0122	56.9332	56.7098	56.943	56.7201	56.6557	56.685	67.21	58.1432	0.837095	0.676847
-8	-4	15	0.58554	42.4002	42.4111	42.3934	42.2641	52.4384	42.4017	42.2662	42.4149	42.2819	42.289	42.2798	52.6	43.0235	0.728748	0.599285
-12	6	4	0.586194	83.7576	83.7989	83.7484	83.4725	100.535	83.7026	83.4177	83.68	83.3885	83.2885	83.3641	100.7	84.3454	0.911625	0.819072
2	-2	-15	0.586278	24.4366	24.4732	24.4199	24.39	30.8725	24.354	24.3078	24.1363	24.0886	24.2198	24.2164	30.61	24.2328	0.653575	0.503894
-10	4	-4	0.58656	24.7459	24.7618	24.754	24.6569	29.9635	24.5962	24.5072	24.2538	24.1531	24.4373	24.4133	29.9	25.2532	0.767723	0.505236
8	-8	0	0.586683	9.10888	9.08643	9.11054	9.12238	13.4501	9.14446	9.15826	9.16907	9.19377	9.33947	9.24554	13.54	9.12811	0.730253	0.422276
-3	-3	15	0.586812	2.64993	2.66974	2.64723	2.6593	1.59642	2.62997	2.64024	2.66029	2.66563	2.55158	2.61425	1.421	2.66576	1.42868	0.388254
-14	4	6	0.587036	46.0096	45.9987	46.0243	45.8646	57.3614	45.9536	45.8093	45.86	45.7099	45.7141	45.7384	57.18	46.3747	0.741695	0.617736
-2	-4	-12	0.587246	20.8887	20.9286	20.8791	20.8705	31.235	20.7779	20.7604	20.5718	20.5464	20.6653	20.6764	31.3	20.7762	0.690222	0.484991
-3	9	-4	0.587375	5.40919	5.4177	5.40569	5.37012	8.34708	5.42096	5.38223	5.48075	5.44137	5.33387	5.37498	8.582	6.88625	0.756134	0.40291
-4	0	16	0.587398	41.6197	41.6027	41.6314	41.4727	50.8048	41.6722	41.5255	41.8863	41.7386	41.535	41.5875	51.04	42.43	0.71085	0.595734
4	6	-13	0.587897	8.30699	8.31116	8.3015	8.29389	10.6546	8.32909	8.31491	8.38219	8.3682	8.31128	8.33789	10.9	8.33415	0.75137	0.418315
0	10	0	0.588015	48.9419	48.9387	48.9434	48.791	61.9248	49.0066	48.8562	49.2084	49.0604	48.8057	48.8822	62.67	49.6386	0.669748	0.63356
15	-1	-5	0.588114	29.9927	29.9787	29.9996	29.9105	36.7006	29.9851	29.9039	29.9802	29.9026	29.9548	29.9418	36.55	29.9089	0.696398	0.533269
-14	4	9	0.588234	34.3082	34.274	34.3122	34.1879	45.6605	34.4314	34.3111	34.7317	34.6224	34.4406	34.4378	45.63	34.7062	0.671185	0.555929
-11	-7	6	0.588383	42.3731	42.3921	42.3653	42.2072	45.8551	42.3616	42.1954	42.3728	42.2044	42.0789	42.1384	45.72	42.7854	0.7101	0.598073
-10	-6	12	0.588422	57.7769	57.7476	57.7703	57.51	65.2118	57.9901	57.723	58.5342	58.2817	57.8763	57.9173	65.05	58.7579	0.794344	0.680609
-13	-5	4	0.588725	0.820511	0.855575	0.809759	0.786011	1.53621	0.768223	0.731687	0.721037	0.674271	0.605398	0.646602	1.395	2.01893	1.92182	0.378497
-8	-6	13	0.58886	15.9025	15.9159	15.9012	15.8972	22.3744	15.8197	15.8149	15.5771	15.569	15.7478	15.7349	22.34	15.2085	0.700546	0.458829
-12	-6	9	0.588918	9.63988	9.6263	9.64579	9.62235	11.0865	9.60526	9.58804	9.45585	9.44129	9.62782	9.57717	11.15	9.58288	0.680906	0.42502
-1	-5	13	0.589125	60.4921	60.4912	60.4732	60.2241	72.4501	60.6132	60.3454	60.8856	60.6309	60.4864	60.4718	72.41	61.9495	0.7892	0.69512
-11	-7	5	0.589181	34.9432	34.9723	34.9332	34.8357	41.6378	34.9042	34.7961	34.8832	34.7701	34.6821	34.7376	41.52	35.0006	0.683293	0.559549
0	10	-1	0.589429	32.7275	32.7328	32.7253	32.6547	44.8953	32.7529	32.6806	32.8598	32.7874	32.65	32.708	45.05	32.8422	0.606175	0.547318
-9	-5	14	0.589761	40.4068	40.4156	40.3976	40.2577	48.1777	40.3844	40.236	40.262	40.1179	40.2132	40.1962	48.08	40.3774	0.733586	0.588706
14	-2	-2	0.58981	16.4836	16.4985	16.4811	16.4878	24.5369	16.4804	16.4826	16.5708	16.5644	16.3791	16.4658	24.7	15.4708	0.717747	0.461345
7	5	7	0.589871	72.7603	72.7831	72.7491	72.4784	85.7949	72.7775	72.4957	72.8433	72.5599	72.3738	72.4397	85.48	73.2573	0.889823	0.76022
5	-5	9	0.590042	60.3169	60.2804	60.3286	60.1073	73.6014	60.3641	60.1555	60.4142	60.2123	60.2551	60.2142	73.64	60.6231	0.82057	0.694766
15	1	-11	0.59007	64.3893	64.3965	64.3767	64.1349	76.118	64.4284	64.1749	64.538	64.2921	64.2695	64.2473	75.95	64.9497	0.824532	0.716611
-5	-9	7	0.590258	16.1842	16.1828	16.1859	16.1898	27.681	16.1418	16.1485	15.9435	15.9502	16.1378	16.1085	27.99	15.5829	0.65303	0.459881
-2	-2	-13	0.590344	73.7447	73.77	73.7217	73.4649	89.8677	73.7554	73.4767	73.7448	73.4727	73.5043	73.4904	89.72	74.6885	0.861989	0.765333
4	8	-10	0.590362	10.8466	10.8925	10.8353	10.9427	21.7623	10.6945	10.7906	10.3094	10.3958	10.7227	10.695	21.85	10.7772	0.700189	0.431713
-11	-7	7	0.590412	10.2194	10.2073	10.2179	10.1837	13.0972	10.2878	10.2523	10.4224	10.3938	10.3168	10.2988	12.91	10.3637	0.69577	0.427674
-6	-6	-7	0.590558	7.71053	7.66792	7.72091	7.70072	10.0722	7.79223	7.78338	7.86543	7.86789	7.96177	7.89628	10.29	8.25383	0.784427	0.414865
1	-5	12	0.590935	13.434	13.4864	13.4107	13.343	15.0236	13.3412	13.2511	13.1259	13.0336	13.2172	13.172	14.81	14.0354	0.683458	0.445635
5	-1	11	0.591013	58.8175	58.8295	58.807	58.5782	68.1373	58.8124	58.5743	58.8305	58.5969	58.6345	58.6107	68.28	60.036	0.834669	0.686324
-11	-3	15	0.59104	0.574825	0.541712	0.584401	0.563569	2.60804	0.606473	0.594912	0.583741	0.577064	0.696732	0.634896	2.692	1.8395	1.96743	0.37666
-11	-5	13	0.591525	69.2605	69.2213	69.2615	68.9982	86.4069	69.4289	69.1664	69.8184	69.5687	69.3027	69.3168	86.51	70.2467	0.842399	0.741491
-13	-5	10	0.591546	40.0155	39.99	40.0172	39.8818	48.2364	40.0924	39.9587	40.2712	40.1459	40.0512	40.0389	48.12	40.2489	0.694207	0.586552
-12	-2	15	0.591563	28.163	28.2042	28.144	28.1105	36.8331	28.0973	28.0448	27.955	27.901	27.9652	27.9803	37.02	28.2455	0.685379	0.524371
14	4	-5	0.592287	51.3819	51.4256	51.3644	51.2156	66.1632	51.3597	51.1924	51.4311	51.2566	51.0655	51.1533	66.19	51.1539	0.769096	0.64772
9	-1	7	0.592396	63.1594	63.1409	63.1697	63.0138	83.4022	63.1139	62.9688	63.0155	62.8732	62.9672	62.956	83.34	63.0521	0.873342	0.709258
3	3	12	0.592679	63.0028	62.9925	62.9964	62.7457	76.62	63.0638	62.8077	63.2153	62.9687	62.8953	62.8708	76.51	64.4218	0.833223	0.708171
1	9	-7	0.592739	19.1485	19.1263	19.1559	19.1283	28.3577	19.1713	19.1513	19.1445	19.1276	19.2078	19.1703	28.4	19.0305	0.692054	0.475762
-11	7	4	0.592795	21.6003	21.6586	21.5775	21.4939	24.7965	21.481	21.3738	21.2274	21.1126	21.2572	21.2605	24.84	21.9447	0.6903	0.488338
2	-10	-1	0.592964	45.7307	45.7631	45.7149	45.5363	52.9773	45.6706	45.4779	45.4953	45.3073	45.4037	45.3917	52.86	46.1364	0.683838	0.61697
-7	9	4	0.59312	5.56458	5.55922	5.56745	5.53817	4.25098	5.61427	5.58841	5.77398	5.7485	5.57365	5.61998	4.05	6.208	0.767418	0.403571
6	8	-10	0.593227	6.56828	6.54298	6.57157	6.48401	9.79325	6.67494	6.59129	6.90884	6.83361	6.69588	6.68003	9.921	7.63494	0.768123	0.408593
-10	-2	16	0.593376	8.55228	8.55884	8.54582	8.53648	10.3293	8.58464	8.56839	8.66793	8.65343	8.58913	8.60645	10.59	8.48337	0.740001	0.419607
-5	-7	12	0.593473	25.9398	25.9179	25.9436	25.8692	33.3842	25.9794	25.909	26.0136	25.949	26.0011	25.961	33.54	26.1644	0.689835	0.511235
5	9	2	0.593506	32.5544	32.5568	32.56	32.4534	43.9569	32.482	32.3816	32.2919	32.1897	32.3727	32.3346	44.37	32.4757	0.714153	0.547049
-7	9	3	0.593624	27.7515	27.7255	27.7675	27.7108	41.5927	27.7222	27.6818	27.6115	27.5697	27.7153	27.6937	41.85	27.2283	0.663306	0.521852
0	10	-2	0.593652	37.2161	37.2028	37.2215	37.0813	49.7165	37.2535	37.1192	37.3706	37.2395	37.0932	37.1269	49.85	37.5122	0.6225	0.572069
13	1	1	0.593669	1.58062	1.59726	1.5808	1.54505	0.729982	1.54663	1.51103	1.47811	1.43414	1.39289	1.43512	1.007	2.7278	1.65545	0.382281
1	9	6	0.593676	65.2581	65.2423	65.2611	65.0313	80.1643	65.2991	65.0738	65.3772	65.1604	65.1702	65.1429	80.26	66.1675	0.821305	0.72027
12	6	-3	0.594118	25.5378	25.5061	25.5464	25.5163	35.8056	25.651	25.6311	25.9096	25.9001	25.7119	25.7407	35.97	25.4599	0.702188	0.509404
8	-8	-9	0.594167	46.2637	46.2203	46.2792	46.066	55.5678	46.3492	46.1515	46.5937	46.4036	46.2591	46.2554	55.8	47.6875	0.728477	0.619888
-14	2	13	0.594172	86.8123	86.8086	86.8025	86.5302	109.678	86.8648	86.5832	86.9464	86.6724	86.6355	86.6352	109.8	86.8916	0.93251	0.835143
-2	10	2	0.594223	19.2521	19.2454	19.2551	19.1258	23.7071	19.3051	19.1796	19.4709	19.3479	19.1696	19.2037	23.72	19.9013	0.633122	0.476265
-4	-6	-9	0.594256	29.4669	29.4644	29.4724	29.4317	41.482	29.4072	29.3723	29.2369	29.2002	29.3726	29.3457	41.53	29.1203	0.712483	0.530142
-14	4	10	0.594265	7.60272	7.56902	7.60888	7.49247	6.44918	7.714	7.6038	7.93182	7.83077	7.72984	7.71169	6.82	9.108	0.677927	0.414355
-9	-7	11	0.594276	42.7411	42.7267	42.7388	42.5646	51.426	42.8163	42.6401	43.0094	42.8405	42.7131	42.7119	51.3	43.3097	0.734773	0.600914
-2	-10	0	0.594511	8.16468	8.17808	8.15905	8.22198	18.0942	8.13445	8.19124	8.06729	8.12248	8.19932	8.18315	18.06	8.28604	0.652573	0.417534
1	-7	-11	0.59465	48.7237	48.6767	48.7399	48.5373	60.628	48.7989	48.613	48.992	48.8132	48.7061	48.7099	60.93	49.6921	0.770918	0.632701
1	1	-15	0.594854	84.1374	84.1842	84.114	83.8958	103.447	84.118	83.878	84.1344	83.8963	83.8315	83.8683	103.4	84.6138	0.894222	0.821923
6	4	9	0.594907	3.27665	3.30684	3.27365	3.3055	5.67728	3.14862	3.17735	2.81291	2.83042	3.06623	3.06278	5.71	3.21887	1.53619	0.391221
-4	-8	-6	0.594975	41.1575	41.1283	41.1642	41.0644	57.4593	41.1795	41.0864	41.147	41.062	41.19	41.1274	57.31	41.1649	0.755441	0.592801
-11	-1	16	0.59501	27.3947	27.4013	27.3923	27.2733	31.005	27.3934	27.272	27.4369	27.316	27.2677	27.2678	30.95	28.1413	0.696563	0.519238
-11	-7	8	0.595238	65.0909	65.0652	65.0969	64.9128	88.0212	65.0758	64.898	64.9154	64.7444	64.9907	64.9108	88.25	65.2318	0.798965	0.718717
7	9	-5	0.595419	5.64648	5.65161	5.64298	5.66322	10.281	5.62004	5.63629	5.56263	5.57865	5.59964	5.61087	10.35	5.36647	0.814632	0.403861
-12	4	-1	0.595436	44.1476	44.1819	44.1442	43.936	48.9523	44.0954	43.8842	44.0732	43.8523	43.7044	43.7858	49.05	44.997	0.782645	0.608302
6	-2	10	0.59546	26.6674	26.658	26.6734	26.5264	31.1354	26.6896	26.5495	26.81	26.6708	26.6203	26.6059	30.99	27.6391	0.759233	0.515283
4	0	12	0.595487	63.9472	63.9961	63.9096	63.6741	76.7571	63.9818	63.7092	64.0684	63.8028	63.7475	63.7616	77.1	64.4206	0.835623	0.713894
8	-2	8	0.596147	14.5528	14.5216	14.5664	14.4594	14.233	14.5832	14.4905	14.6479	14.5603	14.5561	14.5355	14.31	15.2668	0.773119	0.451048
1	7	10	0.596157	8.16023	8.10752	8.1724	8.10129	6.83658	8.31722	8.25807	8.62573	8.57653	8.41176	8.40003	6.574	8.31032	0.790828	0.417219
7	-3	-16	0.596225	19.3822	19.3866	19.3796	19.3099	20.5982	19.4065	19.3339	19.5131	19.442	19.344	19.3626	20.79	19.6776	0.683446	0.477321
-13	-3	0	0.596386	66.8983	66.9477	66.8838	66.6154	79.3076	66.8438	66.5619	66.7955	66.5074	66.3981	66.476	79.36	68.3774	0.875501	0.728161
-4	4	15	0.596432	80.0301	80.0509	80.0125	79.7659	97.1079	80.0263	79.7626	79.9823	79.7248	79.765	79.7537	97.09	80.9831	0.888174	0.798717
0	-8	9	0.596819	39.4187	39.3923	39.4307	39.2671	46.5337	39.4377	39.2861	39.5051	39.3573	39.2627	39.2741	46.49	40.1499	0.759572	0.58373
7	7	-12	0.596891	18.4343	18.4659	18.4319	18.5278	29.588	18.3218	18.4157	18.1038	18.1872	18.3102	18.3388	29.51	17.4824	0.69161	0.471689
7	9	-2	0.596924	55.7462	55.7386	55.7543	55.601	70.1261	55.6942	55.5492	55.5914	55.4479	55.5862	55.5479	70.22	55.5337	0.742809	0.669769
-1	-1	-14	0.596933	41.1783	41.1896	41.1675	41.0178	51.9115	41.1686	41.009	41.1328	40.9774	41.0247	40.9929	51.64	42.1075	0.735739	0.592707
-3	-5	14	0.59718	36.4844	36.4634	36.487	36.3492	43.708	36.4936	36.3587	36.4036	36.2758	36.4195	36.3605	43.52	36.7222	0.72028	0.566942
-10	0	-6	0.597545	20.2306	20.2345	20.2287	20.1757	25.5182	20.2193	20.1643	20.2268	20.1729	20.1363	20.1527	25.51	20.0356	0.776628	0.481448
-15	-1	4	0.597623	34.1614	34.1831	34.1547	34.0145	39.8135	34.1245	33.9782	34.101	33.9523	33.8887	33.9277	39.79	34.3831	0.726585	0.555175
-12	-6	10	0.597878	8.68419	8.67794	8.68354	8.60586	6.56644	8.73051	8.65265	8.85153	8.77679	8.66804	8.67543	6.547	9.24194	0.697535	0.419874
13	5	-3	0.598081	48.6784	48.733	48.665	48.4777	55.822	48.5931	48.393	48.489	48.2792	48.2356	48.3011	55.77	49.5241	0.789574	0.631969
8	4	7	0.598242	13.0261	13.0703	13.0117	12.9368	14.3095	13.0111	12.9207	13.1111	13.0102	12.728	12.8364	14.24	12.9984	0.787673	0.442784
2	10	-3	0.59827	26.4852	26.5026	26.4743	26.399	33.5222	26.5017	26.4159	26.5853	26.5012	26.3821	26.4275	33.54	26.3712	0.650683	0.514964
-10	6	-2	0.598499	91.622	91.6472	91.6269	91.3487	113.639	91.5589	91.2861	91.5517	91.2695	91.0789	91.1999	113.8	91.7853	0.978871	0.859105
2	-10	1	0.598841	90.7363	90.7387	90.7365	90.4771	119.509	90.737	90.4798	90.7643	90.5124	90.4566	90.4925	120	90.3341	0.877586	0.856407
4	-2	-16	0.599055	31.5902	31.5927	31.5905	31.5058	45.1258	31.5412	31.4574	31.394	31.3103	31.4296	31.4079	45.05	31.7897	0.697304	0.542189
11	-7	-3	0.599172	41.7947	41.8285	41.7878	41.6011	47.9439	41.7227	41.5288	41.636	41.4362	41.4833	41.4884	47.98	42.6578	0.746609	0.596042
8	6	5	0.599215	16.9087	16.866	16.9186	16.8853	21.6301	16.9991	16.9776	17.1082	17.1004	17.0761	17.0421	21.66	16.5514	0.764053	0.464082
6	-8	4	0.599245	6.50474	6.52648	6.50108	6.49192	10.7393	6.41767	6.40448	6.23147	6.2099	6.29029	6.31339	10.55	5.84686	0.872636	0.408199
-10	-4	15	0.599554	79.6333	79.6469	79.6174	79.3716	98.8569	79.6749	79.4137	79.7467	79.4934	79.4398	79.4383	99.01	80.2953	0.903425	0.796641
14	0	-14	0.599721	37.8312	37.8391	37.8297	37.7285	47.6522	37.7473	37.6459	37.4731	37.3716	37.6037	37.5639	47.46	37.8838	0.756515	0.574925
-15	3	8	0.599751	49.0892	49.0758	49.0964	48.9451	61.8232	49.0278	48.884	48.8356	48.6925	48.9016	48.8619	61.98	48.8869	0.738628	0.634923
8	8	1	0.599891	48.8756	48.9168	48.8649	48.6462	54.7639	48.8405	48.6108	48.8716	48.6367	48.4393	48.513	54.62	49.8467	0.772762	0.633178
15	1	-12	0.600188	13.6747	13.6929	13.6622	13.5726	10.8316	13.6917	13.5906	13.7492	13.6506	13.5946	13.6031	10.7	14.0839	0.738372	0.446765
5	7	7	0.600272	8.64251	8.67484	8.63254	8.59571	9.06831	8.63912	8.59155	8.76163	8.70682	8.46528	8.55828	9.063	8.77173	0.776377	0.420101
-14	4	4	0.600273	12.936	12.9707	12.9312	12.8682	11.3034	12.8215	12.7533	12.5925	12.5136	12.6611	12.6683	11.53	13.5257	0.710335	0.442628
-2	8	10	0.600417	1.95217	1.96225	1.96009	1.95218	0.22757	1.86592	1.8661	1.73907	1.73066	1.74573	1.77946	0.0062	2.09359	1.90561	0.384171
-7	-9	6	0.60049	56.9792	56.9596	56.9867	56.7976	72.3346	56.9863	56.8053	57.0101	56.8345	56.8101	56.8168	72.46	57.1589	0.764436	0.676122
0	10	-3	0.600625	38.7026	38.7337	38.6897	38.5249	42.9723	38.6746	38.4988	38.6135	38.4396	38.3928	38.4339	43.04	39.167	0.661218	0.57977
-9	-3	16	0.600758	46.9316	46.9281	46.9311	46.7121	50.9707	47.0078	46.7878	47.2673	47.0502	46.7927	46.8431	51.05	48.1455	0.759235	0.623124
-15	3	7	0.600819	7.78972	7.79271	7.79822	7.77817	7.79014	7.70415	7.69273	7.50746	7.48947	7.62308	7.6129	7.618	7.80198	0.764508	0.415376
-13	-1	15	0.6011	74.7291	74.7495	74.7157	74.4758	90.8719	74.7536	74.5014	74.8396	74.592	74.4944	74.5143	90.72	75.4467	0.87027	0.770211
-15	3	9	0.601458	14.2896	14.2777	14.2984	14.2798	18.7693	14.2615	14.2517	14.1911	14.1804	14.2579	14.2538	18.91	14.1065	0.68579	0.449903
-3	9	8	0.601598	49.799	49.7883	49.7965	49.6537	66.5825	49.8507	49.7058	49.9641	49.8258	49.7562	49.7615	66.7	49.9324	0.753887	0.637949
-13	-5	11	0.601781	4.43196	4.44942	4.43126	4.42094	6.00279	4.35894	4.34884	4.18907	4.1744	4.2828	4.28311	5.821	4.9303	0.912498	0.397946
-9	5	-5	0.602019	48.6647	48.7114	48.6521	48.4415	56.8183	48.5635	48.341	48.3525	48.1233	48.2052	48.2242	56.63	49.4136	0.823265	0.632568
-3	5	-11	0.60252	20.3217	20.2914	20.3255	20.2627	29.4415	20.397	20.3378	20.4889	20.4383	20.4547	20.4238	29.86	20.4684	0.698414	0.482079
3	1	-16	0.602549	37.0336	37.0531	37.0246	36.9656	52.5283	37.0023	36.9345	36.9573	36.889	36.9044	36.9107	52.55	37.2909	0.715574	0.570601
-9	7	-2	0.602627	13.8894	13.9296	13.8791	13.8491	17.1778	13.7645	13.7235	13.4978	13.4464	13.6083	13.6093	17.02	13.7287	0.755107	0.447536
-11	-7	9	0.602795	45.2432	45.2192	45.2437	45.0691	57.2888	45.3099	45.1366	45.3748	45.212	45.2364	45.1827	57.07	45.5879	0.725134	0.61394
-13	-3	14	0.602864	74.1342	74.1013	74.1454	73.9298	94.1891	74.2426	74.0381	74.5576	74.3565	74.0799	74.1335	94.35	74.1252	0.841504	0.767396
-3	7	12	0.602914	36.7265	36.6995	36.7262	36.558	42.9456	36.8099	36.6412	36.9669	36.8085	36.7438	36.7203	42.9	37.2441	0.731594	0.569166
2	8	8	0.602973	57.2767	57.2582	57.2786	57.1287	77.0009	57.2722	57.124	57.1886	57.0478	57.1419	57.1165	77.11	57.0266	0.811856	0.678622
7	-9	-1	0.602974	6.0915	6.07639	6.10868	6.06768	5.26238	5.99289	5.96959	5.71452	5.68411	5.89417	5.87885	5.279	5.94144	0.799284	0.406186
-14	-4	11	0.603004	45.0096	44.9596	45.0181	44.8014	55.1762	45.1174	44.9099	45.3179	45.1244	45.0704	45.0255	55.19	46.0108	0.700267	0.61306
-11	5	-2	0.603323	26.8952	26.8889	26.9098	26.8007	35.8326	26.8328	26.7373	26.7424	26.6369	26.5816	26.6387	35.76	26.9164	0.768897	0.516167
-12	-4	14	0.603448	34.6166	34.5989	34.6212	34.4518	40.206	34.65	34.4856	34.6811	34.5205	34.4765	34.4743	40.04	35.0222	0.679893	0.558573
0	-6	12	0.603578	55.4418	55.3947	55.4447	55.1524	64.7478	55.6091	55.3208	55.9701	55.6989	55.5367	55.4983	64.71	57.3644	0.797664	0.667512
4	-4	11	0.603834	35.0442	34.9966	35.0538	34.8689	45.6323	35.1719	34.997	35.4987	35.3358	35.1369	35.1232	45.45	36.1839	0.74783	0.559708
-5	-9	8	0.603848	68.8693	68.8305	68.8795	68.6476	86.6015	68.9153	68.6946	68.957	68.7471	68.7932	68.7492	86.64	69.3956	0.815642	0.739114
3	-9	5	0.604361	22.3251	22.3026	22.3378	22.2878	31.0964	22.2923	22.2552	22.153	22.1161	22.2835	22.247	31.14	21.7568	0.684565	0.493241
-5	-3	16	0.604503	85.3401	85.356	85.3298	85.0466	104.456	85.4128	85.1193	85.7005	85.4121	85.1543	85.2013	104.7	87.0713	0.914849	0.827208
15	3	-6	0.604645	55.0857	55.1227	55.066	54.8317	61.5288	55.0951	54.8415	55.197	54.9434	54.7404	54.8048	61.38	55.7379	0.777502	0.666937
12	6	-2	0.604698	81.7976	81.8323	81.7942	81.5292	103.095	81.6914	81.4237	81.5188	81.2448	81.3069	81.3382	103.1	82.3136	0.920192	0.808343
-2	10	4	0.605048	43.1628	43.1591	43.1606	42.9972	55.7515	43.2132	43.048	43.3457	43.1855	43.0265	43.065	56.05	43.8529	0.702003	0.603041
7	-7	5	0.605348	29.8357	29.8737	29.824	29.6648	30.869	29.7473	29.576	29.5741	29.3986	29.5302	29.5131	30.74	30.8036	0.763261	0.532051
-12	0	16	0.605587	42.9207	42.9239	42.9219	42.6909	42.3967	42.9989	42.7695	43.3201	43.0912	42.735	42.821	42.73	45.0123	0.732158	0.602677
-2	10	-2	0.605895	1.73463	1.75206	1.72933	1.72353	1.71774	1.76919	1.75751	1.93558	1.92096	1.69623	1.77022	1.527	2.68846	1.52584	0.38348
-15	3	10	0.605914	25.4282	25.422	25.4326	25.4314	35.9728	25.386	25.3892	25.2388	25.2418	25.4073	25.3821	35.96	24.9739	0.667255	0.509095
-11	3	-4	0.605956	56.6789	56.7386	56.6552	56.4115	64.2944	56.5759	56.3091	56.3752	56.1051	56.2263	56.2361	64.44	58.2015	0.863492	0.675431
14	-2	-1	0.606129	62.6324	62.6557	62.6299	62.3896	76.6029	62.5751	62.3328	62.53	62.2821	62.1799	62.2482	76.79	63.314	0.852035	0.706926
-10	-8	5	0.606155	62.6519	62.6793	62.6403	62.403	77.3145	62.6918	62.4426	62.9104	62.6605	62.3164	62.4188	77.35	63.0794	0.79209	0.706449
2	-6	-13	0.606714	14.9311	14.8815	14.951	14.9295	22.6038	14.9887	14.9869	15.0647	15.0679	15.099	15.0699	22.79	14.5832	0.7087	0.453146
-10	-8	6	0.606824	27.3011	27.2812	27.3043	27.2419	38.5303	27.3298	27.2705	27.3435	27.2923	27.4276	27.3588	38.71	27.5217	0.6755	0.518818
-12	-2	-3	0.606959	47.4619	47.4998	47.4527	47.2171	53.9933	47.3828	47.1388	47.2826	47.0332	47.01	47.0443	53.76	48.5549	0.810436	0.625755
4	-2	12	0.606988	14.0769	14.1068	14.0626	13.9573	12.5189	14.0313	13.9122	13.9296	13.8089	13.8558	13.851	12.23	14.8367	0.744217	0.448648
3	7	9	0.607361	17.8164	17.7953	17.8162	17.7225	19.847	17.9021	17.8082	18.0614	17.9773	17.9017	17.8857	19.98	18.5032	0.724132	0.468751
4	10	-2	0.607571	31.9823	31.9796	31.9836	31.9339	44.4957	31.9853	31.9361	32.0106	31.9624	31.9263	31.9395	44.62	32.1425	0.65327	0.543739
5	-9	3	0.607727	20.7783	20.7592	20.7962	20.754	31.4526	20.7021	20.6782	20.5051	20.4748	20.6373	20.6256	31.69	20.2742	0.725345	0.484699
-11	7	2	0.608227	7.12418	7.17595	7.10621	7.09665	7.42369	6.99258	6.96471	6.69878	6.66214	6.93214	6.88933	7.328	7.08913	0.792484	0.411867
-10	8	4	0.60823	17.5692	17.5978	17.5585	17.5255	25.5571	17.5416	17.4972	17.5314	17.4796	17.3649	17.4354	25.3	17.1206	0.694983	0.467861
-7	-9	7	0.608262	12.078	12.0737	12.0773	12.0565	16.6546	12.0971	12.076	12.0883	12.0692	12.1114	12.0849	16.42	11.8253	0.688987	0.438212
-10	-6	13	0.608579	18.7273	18.7743	18.709	18.7081	28.1895	18.6665	18.6472	18.5571	18.5319	18.5193	18.5617	28.32	17.9909	0.703347	0.473395
7	3	9	0.608634	14.9308	14.9339	14.9357	14.919	19.3827	14.8639	14.8521	14.7017	14.6855	14.8044	14.7996	19.4	14.2619	0.780443	0.45358
-4	-10	3	0.60866	58.281	58.2952	58.2753	58.0362	73.9365	58.2881	58.0454	58.3302	58.0927	58.0418	58.0598	74.15	58.8015	0.752057	0.683108
-3	1	-13	0.608685	31.3248	31.371	31.2952	31.1568	35.845	31.3699	31.2023	31.5476	31.3825	31.1662	31.2179	35.81	31.5717	0.746759	0.540342
-7	-1	17	0.608711	52.3219	52.3302	52.3155	52.1287	62.7849	52.3607	52.1672	52.5447	52.3566	52.2306	52.2272	62.7	53.4858	0.774539	0.651747
-8	8	10	0.608828	2.013	2.0148	2.00965	2.06009	5.12845	2.04784	2.0945	2.12437	2.17079	2.06941	2.10748	5.324	2.87278	1.49556	0.384731
-10	-2	-6	0.609008	25.0834	25.046	25.0973	25.0465	33.6475	25.0875	25.0524	25.0231	24.9964	25.1979	25.1229	33.8	24.9236	0.772999	0.507012
4	10	-1	0.609221	40.423	40.4182	40.4272	40.2312	48.2455	40.3853	40.1951	40.2525	40.0675	40.1805	40.1397	48.14	41.1135	0.675757	0.588411
-12	6	11	0.609444	8.79784	8.75721	8.8083	8.77458	11.7184	8.91115	8.887	9.17238	9.15558	8.98521	8.99546	11.81	8.66739	0.735161	0.420919
-7	-5	15	0.609453	81.6605	81.6341	81.6611	81.3704	102.39	81.7462	81.4566	81.8813	81.6037	81.5835	81.536	102.4	82.6962	0.911202	0.807061
-15	-1	3	0.60972	45.0213	45.0022	45.0354	44.924	56.8907	44.9794	44.882	44.8774	44.7779	44.8457	44.8482	56.96	44.7377	0.764821	0.613562
13	5	-2	0.610029	21.5099	21.513	21.5189	21.4175	26.5158	21.4352	21.3422	21.2994	21.198	21.2604	21.2742	26.52	21.7646	0.741407	0.488259
-2	-6	-11	0.610084	4.71801	4.66442	4.73724	4.69573	4.35319	4.79529	4.77282	4.9004	4.88515	4.84785	4.8374	4.538	5.18303	0.978107	0.398982
-10	-8	7	0.610227	57.862	57.8421	57.8677	57.6508	74.1983	57.8971	57.6862	57.9231	57.7174	57.7303	57.7081	74.51	58.4127	0.779265	0.681045
0	10	4	0.610253	10.9517	10.9473	10.9543	11.0131	20.032	10.9352	10.9959	10.8825	10.9422	11.0274	11.0136	20.17	10.724	0.679688	0.432208
9	1	-17	0.610288	54.0976	54.1025	54.093	53.9047	66.5938	54.1441	53.9507	54.351	54.1623	54.0168	54.0265	66.76	55.0774	0.78237	0.661361
-6	-6	14	0.610713	113.139	113.1	113.14	112.811	148.022	113.259	112.932	113.473	113.162	113.167	113.105	148.1	113.343	1.07659	0.97387
14	4	-3	0.610886	40.5941	40.6355	40.5821	40.3818	44.2906	40.4824	40.2704	40.2491	40.0319	40.1816	40.1696	44.35	41.6814	0.756821	0.589483
-14	-2	14	0.611143	37.8303	37.8093	37.8297	37.7602	50.6212	37.899	37.8288	38.0015	37.94	37.9676	37.9318	50.73	37.9426	0.733432	0.575015
-15	3	5	0.611179	1.68339	1.71738	1.67685	1.68376	2.89179	1.58875	1.58775	1.41886	1.40711	1.47652	1.49299	2.648	1.8902	1.9036	0.382995
-11	-1	-5	0.611369	19.3946	19.4022	19.3931	19.3514	25.5667	19.3633	19.3193	19.293	19.2455	19.2366	19.2633	25.67	18.7698	0.763696	0.476931
16	0	-8	0.611645	49.7217	49.7105	49.7274	49.5428	62.7246	49.7023	49.5237	49.6997	49.5247	49.4261	49.4535	62.23	49.6132	0.725378	0.637376
-7	9	0	0.611694	77.3515	77.3447	77.3639	77.0997	98.1024	77.3176	77.0661	77.3118	77.059	77.009	77.0335	98.11	77.9044	0.865853	0.784576
-1	-9	8	0.612023	93.5309	93.49	93.5382	93.2073	121.346	93.624	93.3017	93.819	93.512	93.4749	93.431	121.4	93.8613	0.968388	0.870921
4	10	-4	0.612472	7.16268	7.18094	7.15832	7.21102	14.0669	7.15911	7.20713	7.21527	7.25946	7.17622	7.21057	14.1	7.10523	0.718056	0.412005
15	1	-13	0.612861	19.8812	19.9041	19.864	19.7399	21.8993	19.931	19.7897	20.0844	19.9459	19.7508	19.7922	21.94	20.2277	0.746977	0.479214
-11	-5	14	0.612871	16.0978	16.0702	16.0964	16.0247	21.5261	16.2074	16.1343	16.3746	16.3132	16.3167	16.2643	21.7	16.3809	0.723603	0.458796
-9	-7	12	0.612953	37.7915	37.7957	37.7785	37.632	47.7608	37.8405	37.6806	37.928	37.775	37.7005	37.7002	47.71	38.0516	0.715618	0.573903
-11	-7	10	0.612981	24.4073	24.3801	24.4084	24.3059	33.2364	24.4972	24.3954	24.6154	24.5233	24.5104	24.4722	33.56	24.9855	0.672792	0.503227
10	8	-3	0.613021	37.3959	37.4494	37.3759	37.1707	36.8536	37.3331	37.1079	37.2688	37.0405	37.004	37.0274	36.53	38.4838	0.702781	0.57228
15	3	-11	0.613061	23.8488	23.8793	23.8387	23.8483	35.0072	23.7736	23.7736	23.5993	23.5951	23.7446	23.7326	34.99	23.2945	0.655109	0.500267
-1	9	-7	0.613069	18.0159	18.0031	18.0182	17.9829	24.5724	18.0715	18.038	18.1904	18.1591	18.0799	18.0896	24.46	17.7284	0.726759	0.469519
-6	8	11	0.613504	27.1508	27.1345	27.1473	27.0264	33.9059	27.2216	27.0972	27.3587	27.2439	27.2131	27.1899	34.1	27.7797	0.708746	0.517632
-14	0	0	0.613522	26.836	26.8414	26.8486	26.6863	28.0024	26.7169	26.5682	26.4021	26.2448	26.4529	26.4361	27.97	26.6479	0.693124	0.516518
4	-10	0	0.613587	21.3338	21.3284	21.3383	21.2178	28.439	21.3488	21.2328	21.4162	21.3009	21.1944	21.2184	28.36	21.7394	0.635346	0.48741
-4	-8	11	0.613595	51.5236	51.4612	51.5403	51.3315	69.2707	51.6384	51.447	51.8371	51.6594	51.665	51.609	69.4	52.1999	0.773626	0.647702
-10	4	-5	0.613638	49.3559	49.4074	49.3355	49.141	59.8699	49.3101	49.0949	49.2926	49.0722	49.019	49.0586	59.98	50.1872	0.83744	0.635868
5	3	11	0.613968	13.5987	13.6265	13.5868	13.6006	18.7196	13.5566	13.5583	13.4882	13.4868	13.532	13.5293	18.5	13.1853	0.762761	0.445991
-14	-4	12	0.614335	28.5141	28.5506	28.5102	28.5437	43.4815	28.3753	28.4056	28.091	28.1106	28.2565	28.2945	43.67	27.3839	0.640575	0.525418
2	10	-5	0.614468	4.80148	4.80941	4.79862	4.75131	5.38619	4.77449	4.72499	4.71406	4.66561	4.72082	4.70325	5.189	5.3917	0.812177	0.399169
-13	-5	12	0.61456	24.2062	24.2254	24.1928	24.0633	27.9685	24.1738	24.0318	24.014	23.8752	23.9991	23.9759	27.94	24.5253	0.663779	0.501705
-8	-6	14	0.614587	75.6943	75.6799	75.6876	75.4599	93.7978	75.7673	75.533	75.898	75.6745	75.6156	75.6043	93.5	75.7419	0.884149	0.776104
-5	-5	15	0.614711	43.6802	43.6759	43.682	43.5748	57.7904	43.6731	43.5685	43.6486	43.5457	43.5672	43.5731	57.8	43.9622	0.747095	0.606399
2	0	-16	0.614834	63.1955	63.2244	63.1857	62.9094	71.3092	63.2164	62.9312	63.394	63.1082	62.8285	62.9209	71.32	65.4041	0.811261	0.70913
16	0	-10	0.614848	73.2026	73.1813	73.2077	72.9315	93.0028	73.2154	72.9453	73.2792	73.017	73.0067	72.9909	93.11	74.1719	0.833893	0.762492
9	3	7	0.6153	1.18077	1.15054	1.18532	1.17307	3.20568	1.25008	1.24363	1.3379	1.34264	1.38677	1.3352	3.38	1.87552	2.23139	0.380731
-8	8	-2	0.615527	22.705	22.724	22.7046	22.6218	30.0482	22.6666	22.5827	22.643	22.5491	22.4089	22.4987	29.91	22.4429	0.699618	0.494551
2	-10	3	0.61558	33.8272	33.828	33.8296	33.6272	36.3905	33.8257	33.6275	33.8255	33.6319	33.6082	33.6082	36.41	34.9878	0.656753	0.553657
10	-8	-8	0.61632	45.4702	45.4588	45.466	45.348	66.0318	45.505	45.3824	45.5394	45.4252	45.4384	45.4084	65.99	45.677	0.702991	0.615801
8	-2	-17	0.616395	4.78479	4.77889	4.78711	4.77361	7.61348	4.78855	4.77751	4.77755	4.76754	4.79287	4.77995	7.401	4.65021	0.962916	0.399435
13	3	1	0.616525	12.1363	12.1076	12.1416	12.1142	15.1321	12.1874	12.1671	12.2325	12.223	12.2453	12.2181	15.25	11.7534	0.783553	0.438507
-13	-1	-2	0.616605	24.6519	24.6595	24.6566	24.5368	30.5796	24.6147	24.4999	24.5984	24.4774	24.4245	24.4525	30.68	24.9739	0.72094	0.504403
-9	-5	15	0.616733	39.0863	39.0932	39.0822	38.9846	50.4827	39.0933	38.9915	39.1554	39.0546	38.9756	39.0102	50.79	39.604	0.738884	0.581794
8	4	-16	0.616831	20.9441	20.9257	20.9519	20.8029	23.1108	20.9645	20.8235	21.0101	20.8723	20.8346	20.8254	23.06	21.8887	0.705241	0.485424
12	4	2	0.616889	13.9375	13.9576	13.9378	13.9221	16.1458	13.8428	13.8266	13.6592	13.6339	13.7705	13.7676	15.93	13.8143	0.776866	0.448041
12	-2	-16	0.6169	31.616	31.6166	31.6141	31.4942	44.7411	31.5909	31.4691	31.5048	31.3859	31.4618	31.438	44.9	31.9752	0.723998	0.541975
1	3	-15	0.617667	8.21002	8.20443	8.20751	8.21692	11.8587	8.22797	8.23473	8.23203	8.24331	8.32346	8.29035	12.13	7.95982	0.712757	0.417823
12	-6	-1	0.617798	3.08324	3.07709	3.07704	3.06455	4.21094	3.1338	3.11593	3.1966	3.18895	3.21234	3.15704	4.066	3.27043	1.42705	0.390088
-11	-3	16	0.617817	80.923	80.9153	80.9184	80.654	108.443	80.9691	80.6993	81.0922	80.8302	80.7653	80.7529	108.7	82.0468	0.904702	0.803901
0	4	-14	0.617867	31.0192	31.0584	31.0017	30.9023	38.1683	30.9772	30.8611	30.897	30.7786	30.7374	30.7826	38.16	31.1858	0.69008	0.539017
-4	8	-7	0.618587	54.5622	54.5736	54.55	54.2945	65.4507	54.5957	54.328	54.659	54.3975	54.3082	54.3007	64.97	55.4289	0.79794	0.662667
-7	-9	8	0.618635	67.486	67.4383	67.5007	67.2026	82.3665	67.571	67.2885	67.7542	67.4843	67.4117	67.3812	82.4	68.4516	0.790035	0.731906
-6	4	16	0.618657	17.7575	17.7574	17.7586	17.6646	24.1159	17.733	17.6411	17.6429	17.552	17.6184	17.6035	24.32	18.2048	0.722531	0.468238
-4	-10	5	0.618957	51.6216	51.6361	51.6108	51.4077	62.5716	51.6394	51.4272	51.6742	51.4688	51.4113	51.4309	62.72	52.0283	0.707099	0.648233
-2	0	-14	0.618988	16.2885	16.3007	16.2758	16.1782	17.538	16.382	16.2713	16.6834	16.5749	16.2624	16.3254	17.74	17.2578	0.713638	0.460302
16	0	-6	0.619278	1.1978	1.19976	1.19355	1.2056	1.23193	1.21415	1.22134	1.27721	1.28699	1.17174	1.20359	1.348	2.31444	1.60509	0.380303
-4	6	14	0.619344	13.7413	13.7247	13.7507	13.7196	15.876	13.7309	13.7094	13.6961	13.6753	13.7045	13.6999	15.52	13.0963	0.726098	0.446601
5	1	-17	0.619653	2.40018	2.41	2.39437	2.46069	3.95811	2.41665	2.47694	2.51004	2.57063	2.51366	2.53102	4.132	2.47898	1.66956	0.386913
1	3	14	0.619669	109.03	109.036	109.018	108.697	142.106	109.097	108.765	109.276	108.952	108.784	108.823	142.1	109.117	1.04677	0.952608
10	6	3	0.619707	2.06697	2.07145	2.07189	2.0784	5.22548	1.97262	1.9832	1.73845	1.74094	1.91915	1.90387	5.169	2.4532	1.88894	0.384948
-5	-9	9	0.619832	0.901851	0.907975	0.896375	0.886694	0.0866982	0.910289	0.894267	0.942584	0.927393	0.898252	0.90512	0.131	1.74979	1.95229	0.378651
11	7	-1	0.619842	45.5639	45.5752	45.5696	45.3413	53.581	45.4509	45.2289	45.1895	44.9637	45.1638	45.1343	53.6	46.6373	0.742252	0.616161
6	-6	8	0.619877	88.3836	88.3745	88.3894	88.1076	116.139	88.3917	88.1158	88.4614	88.1854	88.0815	88.1253	116.3	88.397	0.957289	0.84359
-6	8	-5	0.620153	58.2499	58.286	58.2347	58.0152	73.0729	58.2279	57.9925	58.2704	58.0338	57.924	57.9683	73.34	59.1552	0.814364	0.683776
-15	3	4	0.620334	53.4554	53.5154	53.4293	53.1632	63.272	53.3804	53.0891	53.2448	52.9518	52.9797	53.0049	63.18	55.1398	0.741766	0.657299
10	-8	-2	0.620465	7.92142	7.95529	7.91305	7.84004	8.46658	7.82913	7.74751	7.62203	7.53215	7.6487	7.65719	8.335	8.1634	0.724477	0.415757
3	-9	-9	0.620468	2.03577	2.01424	2.0451	2.04775	2.38646	2.05805	2.0701	2.0759	2.08872	2.0894	2.09392	2.496	2.29815	1.808	0.384788
5	7	-13	0.620559	37.4144	37.3694	37.4223	37.2075	42.7537	37.5371	37.331	37.7852	37.5931	37.494	37.4506	42.63	38.6162	0.736722	0.572205
4	-10	1	0.620611	27.3112	27.2797	27.3265	27.2156	38.2785	27.3503	27.255	27.4908	27.399	27.3089	27.3112	38.37	27.7564	0.607954	0.518686
-7	5	-8	0.620634	25.4132	25.3755	25.4166	25.3991	41.3788	25.5003	25.487	25.6293	25.6312	25.7319	25.6453	41.45	24.8745	0.774572	0.508892
-2	4	15	0.620656	12.0101	12.0205	11.9977	11.9685	15.5109	12.0195	11.9777	11.9749	11.9387	12.0505	12.0071	15.63	11.7884	0.691223	0.437896
7	7	-13	0.621016	62.8736	62.8341	62.875	62.6457	81.1682	62.9892	62.7616	63.1909	62.9779	62.9137	62.8853	81.36	63.524	0.820667	0.708355
-6	-2	17	0.621049	39.1535	39.1397	39.1611	38.9351	44.5852	39.2133	38.9948	39.4541	39.239	39.0268	39.0538	44.64	40.7559	0.737581	0.581903
7	-1	10	0.621832	22.8435	22.8217	22.8536	22.7445	25.5801	22.8449	22.7463	22.831	22.7348	22.745	22.7405	25.54	23.41	0.780209	0.495197
-12	0	-4	0.622285	67.9222	67.9015	67.9404	67.7597	89.9103	67.818	67.6557	67.5551	67.3902	67.6535	67.6054	90.07	66.8917	0.861524	0.734631
-9	7	-3	0.62229	48.7307	48.7428	48.7362	48.5024	57.1881	48.6433	48.4155	48.4752	48.2429	48.3434	48.3484	57.34	50.092	0.786943	0.632828
0	10	5	0.622414	60.835	60.8468	60.8261	60.5882	77.1771	60.8275	60.5827	60.7824	60.5451	60.567	60.5627	77.3	61.1412	0.752177	0.696428
0	8	10	0.622766	29.1428	29.1305	29.147	29.0166	37.8671	29.1558	29.0303	29.1896	29.0684	29.0523	29.0456	38.05	29.7809	0.740793	0.529242
15	3	-12	0.622805	16.1362	16.1231	16.1353	15.9523	14.5846	16.1646	15.9819	16.1434	15.968	15.9866	15.9683	14.49	17.4863	0.664564	0.459637
-16	2	8	0.622849	5.84191	5.81494	5.84913	5.7695	4.01962	5.9026	5.83102	6.0422	5.97845	5.93417	5.90289	3.824	6.96608	0.71159	0.404824
7	9	1	0.62297	2.97265	2.96166	2.96661	2.99055	7.28659	3.04119	3.059	3.17716	3.20548	3.2443	3.18612	7.323	3.28621	1.33242	0.389687
-16	2	9	0.623088	48.9515	48.9234	48.9622	48.7638	59.6664	48.9601	48.7729	48.9828	48.8009	48.8456	48.8167	59.65	49.7647	0.716206	0.633508
5	5	10	0.623337	13.8745	13.8317	13.8773	13.7975	17.6582	14.0284	13.9518	14.3457	14.2838	14.0864	14.0827	17.45	13.9616	0.747026	0.447101
0	2	-15	0.623352	61.3951	61.3879	61.3944	61.1591	76.4418	61.4237	61.1883	61.4879	61.2569	61.1815	61.1849	76.48	63.0246	0.821313	0.700228
-12	-6	12	0.623472	42.6003	42.5653	42.6048	42.3523	49.5675	42.7058	42.4591	42.8814	42.6461	42.5574	42.5488	49.62	43.7356	0.736431	0.600588
3	-9	6	0.623559	40.344	40.3447	40.343	40.237	57.87	40.3121	40.2051	40.2273	40.1226	40.2511	40.2155	58.17	40.2498	0.740633	0.587433
-13	-3	15	0.623684	0.112439	0.111101	0.120033	0.104467	0.334554	0.0738952	0.0665016	0.0105376	0.0222487	0.0111395	0.0200118	0.2551	1.6534	2.18964	0.374972
14	4	-2	0.623993	1.7218	1.7584	1.71132	1.72519	2.53601	1.60387	1.60673	1.3364	1.33115	1.61426	1.56012	2.273	2.95736	1.52958	0.383331
10	2	-17	0.624137	47.3936	47.3822	47.3965	47.1596	59.4427	47.454	47.2196	47.6494	47.4206	47.2757	47.2742	59.29	48.879	0.775	0.625595
-15	-1	2	0.624255	25.0465	25.0523	25.0517	24.9329	29.7736	24.9996	24.8864	24.9517	24.8334	24.8305	24.8451	29.79	25.43	0.6776	0.506793
-11	-1	17	0.62429	3.69334	3.68532	3.69807	3.6374	6.31764	3.67093	3.61502	3.56434	3.50768	3.57692	3.56371	6.408	4.11527	1.20032	0.393023
5	-9	4	0.624295	69.9663	69.9555	69.9781	69.7267	85.058	69.9423	69.7031	69.9489	69.7105	69.7006	69.7102	85.21	70.3818	0.850382	0.746073
-13	5	1	0.624421	36.4421	36.4744	36.4333	36.3502	47.0373	36.3362	36.2444	36.1123	36.0155	36.1377	36.1525	47.05	36.542	0.730437	0.567364
-2	-4	-13	0.624498	68.6123	68.5938	68.6083	68.3358	87.7245	68.6734	68.398	68.7528	68.488	68.46	68.4487	87.59	69.3664	0.859698	0.73793
-1	7	12	0.624631	22.6105	22.6465	22.5967	22.5542	33.4055	22.5436	22.4877	22.446	22.3877	22.4796	22.4652	33.45	22.3834	0.717938	0.493871
-13	-1	16	0.624651	0.250385	0.227783	0.258273	0.22237	1.41189	0.236312	0.208562	0.121406	0.097245	0.263749	0.197466	1.599	1.36053	2.46694	0.375395
14	2	0	0.624692	6.20345	6.1642	6.21416	6.26126	15.263	6.23112	6.28963	6.23477	6.30228	6.48097	6.39256	15.34	6.01712	0.902787	0.406776
-1	-5	14	0.624729	3.56522	3.60139	3.55551	3.54346	4.8343	3.49186	3.47074	3.38918	3.36098	3.30643	3.36496	4.623	3.49771	1.26136	0.393039
-10	-8	9	0.625024	6.98477	6.97233	6.98524	6.90191	4.59723	7.00343	6.92074	6.95009	6.87298	6.99302	6.9332	4.512	7.57222	0.716	0.411091
3	3	-16	0.625081	48.2241	48.2515	48.2058	48.1005	64.2877	48.2263	48.1025	48.2914	48.1714	48.1099	48.1233	64.58	48.3919	0.745442	0.63035
16	2	-7	0.625278	62.2572	62.2575	62.2562	61.9895	76.7707	62.26	61.9935	62.3009	62.0374	61.9596	61.976	76.67	62.9364	0.761855	0.704546
-8	6	-6	0.625609	84.4227	84.4549	84.4106	84.134	108.426	84.3809	84.0922	84.3351	84.0448	83.9752	84.0267	108.5	84.8388	0.957657	0.823602
-12	-4	15	0.62565	16.1568	16.164	16.1416	16.1101	22.2376	16.2199	16.1727	16.3402	16.3003	16.2508	16.2367	22.45	16.193	0.685377	0.459695
-11	-7	11	0.625669	63.7412	63.7007	63.7458	63.4949	83.231	63.8435	63.5982	63.9814	63.7502	63.7637	63.7165	83.59	64.829	0.805541	0.711387
-11	5	-3	0.625768	35.2838	35.3214	35.2759	35.185	43.3742	35.1907	35.0923	35.0273	34.9214	34.9626	35.0108	43.76	35.4642	0.765177	0.561584
-8	-8	11	0.625812	43.4807	43.4362	43.4844	43.206	46.9211	43.6232	43.3489	43.9128	43.6552	43.4995	43.4608	46.65	44.9264	0.727505	0.605133
-9	1	-8	0.625839	28.4159	28.4171	28.418	28.2631	30.4551	28.4154	28.2632	28.4653	28.3121	28.1869	28.2165	30.24	28.7582	0.804356	0.52467
-4	6	-10	0.62593	40.5742	40.548	40.5856	40.4185	51.9321	40.5478	40.3925	40.4215	40.2696	40.4666	40.4072	52.14	40.8124	0.770184	0.58972
-2	-2	16	0.62598	26.873	26.8809	26.8644	26.7251	32.8532	26.8602	26.7126	26.8025	26.6602	26.7116	26.6853	32.82	27.6043	0.711424	0.516485
-16	2	10	0.625994	26.6942	26.671	26.7012	26.5615	30.5372	26.7485	26.6165	26.9027	26.7762	26.7187	26.6981	30.38	27.2085	0.663809	0.515616
2	8	-11	0.626078	53.4703	53.4207	53.4796	53.2155	65.2372	53.5898	53.3352	53.8458	53.6055	53.4989	53.4692	65.29	54.901	0.807441	0.657476
1	-7	11	0.626202	53.6453	53.5954	53.654	53.4092	67.5345	53.7805	53.5454	54.0486	53.8287	53.7175	53.6788	67.33	54.7379	0.819498	0.659297
-2	10	6	0.62641	26.7839	26.7781	26.7826	26.6469	32.5516	26.8528	26.7162	27.053	26.9206	26.6845	26.7427	32.77	27.0994	0.656952	0.515713
-1	5	-13	0.626572	23.0726	23.092	23.0643	22.9538	26.9977	23.0358	22.9181	22.9394	22.8218	22.8577	22.8638	26.87	23.4776	0.713002	0.496447
-10	4	16	0.627365	21.182	21.1634	21.1825	21.1703	32.2503	21.1844	21.1724	21.1022	21.096	21.2806	21.1992	31.98	20.3749	0.696458	0.486779
5	-7	8	0.627745	27.1108	27.1447	27.0981	26.9718	29.9601	27.033	26.8937	26.8519	26.7083	26.7463	26.7734	29.84	27.1021	0.738567	0.518698
-2	10	-4	0.627773	25.5368	25.513	25.5472	25.4223	33.1991	25.5694	25.4548	25.6591	25.5487	25.4627	25.471	33.24	25.8856	0.636694	0.509731
15	1	-14	0.627936	48.4711	48.4703	48.4683	48.3111	61.2854	48.4818	48.3224	48.5063	48.3502	48.3159	48.321	61.17	48.7264	0.79339	0.630816
4	-10	-6	0.628032	32.2829	32.2617	32.286	32.1488	42.8908	32.3574	32.2235	32.5278	32.4008	32.2744	32.2805	43.11	32.9477	0.630793	0.545173
-14	-4	13	0.628117	71.716	71.6903	71.7158	71.4392	90.7341	71.7978	71.522	71.9498	71.6849	71.58	71.5902	90.85	72.1739	0.826742	0.755125
16	0	-12	0.628721	77.4147	77.4177	77.3985	77.0855	94.7869	77.4795	77.1514	77.6149	77.2988	77.2075	77.1938	94.65	77.7607	0.881058	0.785208
2	-8	9	0.628802	38.7637	38.7373	38.7688	38.6072	49.5963	38.839	38.6827	38.95	38.8007	38.7865	38.7552	49.82	39.2302	0.774622	0.58002
6	-4	10	0.629336	17.3021	17.2808	17.3169	17.1551	17.9246	17.2845	17.1383	17.2318	17.0852	17.1498	17.1233	18.09	18.3694	0.780425	0.465987
-5	1	-12	0.629569	1.82296	1.83733	1.81937	1.83659	2.92848	1.79526	1.8091	1.7572	1.76792	1.77946	1.79078	2.842	2.27045	1.91956	0.383696
9	5	6	0.629687	13.1324	13.1633	13.1256	13.0497	16.0691	13.1073	13.0235	13.1543	13.0605	12.8428	12.9422	15.97	13.1621	0.807888	0.443836
-13	-5	13	0.62973	24.6279	24.6322	24.6271	24.4794	22.7977	24.6114	24.4644	24.5637	24.4176	24.3793	24.4089	22.79	25.2718	0.693597	0.504145
-8	4	-8	0.629986	45.2364	45.2501	45.2401	45.1216	61.5532	45.1593	45.0446	45.0431	44.9203	44.9609	44.9921	61.52	45.1879	0.835364	0.614769
-2	-2	-14	0.630061	6.02344	6.00516	6.02697	6.06754	11.9757	6.06752	6.1111	6.15547	6.20379	6.25024	6.20543	11.97	6.05448	0.873681	0.405886
7	-7	6	0.630097	12.1332	12.1966	12.1098	12.0779	14.9367	12.0302	11.9741	11.8633	11.7973	11.8348	11.8736	14.64	12.1666	0.728749	0.438774
-4	-10	-2	0.630205	19.5828	19.5774	19.5908	19.4283	18.4677	19.5831	19.429	19.5989	19.4442	19.3447	19.3875	18.61	20.7408	0.625477	0.477608
-14	-2	15	0.630303	63.5491	63.5088	63.564	63.3044	79.5451	63.581	63.3368	63.5829	63.345	63.3951	63.357	79.46	64.3011	0.841611	0.711955
-16	2	6	0.630346	9.14469	9.11112	9.15491	9.14117	12.4035	9.15923	9.15694	9.10612	9.11314	9.32354	9.23661	12.53	9.61721	0.692874	0.422635
10	8	-1	0.630467	47.145	47.1728	47.1371	47.003	64.9303	47.097	46.9547	47.0694	46.9225	46.9162	46.9445	65.05	47.3037	0.732086	0.624478
8	-2	9	0.630645	64.1276	64.1101	64.1373	63.8938	83.5725	64.101	63.8679	64.0614	63.8302	63.8918	63.8727	83.65	64.5388	0.896439	0.714418
-10	-6	14	0.630736	36.5257	36.4945	36.5344	36.3786	43.3807	36.6188	36.4718	36.8464	36.7047	36.5021	36.5355	43.34	36.8181	0.741697	0.568213
-3	-3	-13	0.630998	5.95611	5.9886	5.94739	5.9653	10.7796	5.87286	5.88228	5.69177	5.69453	5.75913	5.78825	10.89	5.62604	0.93131	0.405647
-7	-3	17	0.631023	13.5335	13.5354	13.5314	13.5404	19.8986	13.5589	13.5656	13.6542	13.6618	13.6056	13.6181	20.11	12.926	0.710814	0.445973
6	10	-3	0.631166	3.23671	3.2209	3.24621	3.16938	4.66848	3.28524	3.21858	3.45062	3.38485	3.21907	3.24241	4.561	4.34292	0.891776	0.390931
-9	-9	5	0.631244	9.55821	9.55825	9.56435	9.52331	10.7053	9.50431	9.46959	9.36449	9.32356	9.34989	9.3777	10.53	9.1787	0.657453	0.424277
7	9	-9	0.631479	27.9145	27.914	27.9116	27.8863	40.9435	27.9322	27.9038	27.9053	27.8781	27.8728	27.8844	41.02	27.4568	0.658593	0.522749
16	2	-11	0.631529	31.4166	31.4003	31.4189	31.3524	44.2724	31.4523	31.3873	31.5446	31.4838	31.4547	31.4521	44.57	31.3181	0.660879	0.54076
-9	9	4	0.631853	59.8275	59.831	59.8308	59.577	75.2585	59.8039	59.5537	59.812	59.5624	59.4934	59.5198	75.4	60.3733	0.743349	0.691985
15	3	-3	0.631996	4.8337	4.79913	4.84526	4.81018	5.40638	4.894	4.87227	4.98224	4.96926	4.8877	4.8896	5.337	4.80305	0.916064	0.399801
6	-10	-4	0.632079	14.566	14.5652	14.5678	14.4553	15.5706	14.6015	14.4905	14.7503	14.6396	14.4198	14.488	15.76	15.381	0.628713	0.451501
3	-5	-15	0.632195	46.136	46.1139	46.1345	45.9303	57.6574	46.2263	46.02	46.4143	46.2174	46.1012	46.0848	57.56	47.2607	0.754198	0.61902
3	7	-13	0.632369	1.14856	1.15462	1.14484	1.08265	2.92838	1.14529	1.0799	1.15005	1.08587	1.06484	1.06206	3.012	2.21234	1.91314	0.379827
-6	2	-11	0.632498	43.6838	43.6659	43.6873	43.5578	58.6407	43.6904	43.5644	43.6709	43.5502	43.6341	43.6092	58.83	43.8365	0.81957	0.606363
-9	-3	17	0.632545	8.91878	8.92136	8.91436	8.92397	9.67992	8.94005	8.94517	9.01747	9.02509	8.99256	8.99021	9.648	8.80225	0.760444	0.421337
4	4	-16	0.632738	34.5146	34.4755	34.5238	34.4162	52.3121	34.5545	34.4554	34.5737	34.4839	34.6248	34.5274	52.19	34.5107	0.724403	0.557907
-6	10	2	0.632889	34.1601	34.1455	34.1703	33.99	40.4258	34.1205	33.9507	33.9946	33.827	33.9134	33.9002	40.43	34.9698	0.633166	0.555577
-12	6	0	0.633261	52.3465	52.3528	52.35	52.1606	66.765	52.2836	52.0978	52.1706	51.9836	51.9164	51.9764	66.93	52.6546	0.775406	0.652225
-9	-9	6	0.63327	40.0465	40.0329	40.0553	39.8838	46.4601	40.0736	39.9113	40.18	40.0195	39.9106	39.9302	46.3	40.1703	0.682215	0.586308
-12	2	-4	0.6333	23.4657	23.492	23.4577	23.4034	31.4451	23.4171	23.3536	23.3435	23.2739	23.2624	23.3026	31.62	23.5529	0.761022	0.498724
1	9	-9	0.633352	6.01622	6.03604	6.01315	6.03279	12.898	5.95429	5.97107	5.87304	5.88502	5.90828	5.93208	12.97	5.98774	0.906012	0.405834
-8	8	-3	0.63341	35.8675	35.8989	35.8602	35.7222	44.1381	35.8027	35.6576	35.7238	35.5735	35.5715	35.6068	44.24	36.1786	0.730399	0.564085
11	3	5	0.633587	10.7284	10.6907	10.7381	10.708	11.9933	10.818	10.7991	10.9813	10.9725	10.848	10.861	12.11	10.5576	0.835341	0.430729
-9	-7	13	0.633712	14.6775	14.6747	14.6825	14.6288	19.3635	14.6714	14.6228	14.6791	14.6283	14.5529	14.5863	19.35	14.4707	0.710022	0.45156
11	-7	0	0.633876	0.912786	0.881262	0.921739	0.869732	5.24429	0.974869	0.932013	1.07644	1.04128	1.00629	0.977531	5.254	2.24692	1.75474	0.378884
1	9	8	0.634497	39.6292	39.6102	39.6362	39.5326	54.3834	39.6604	39.5639	39.7597	39.6671	39.5941	39.6092	54.51	39.7529	0.753083	0.584472
15	3	-13	0.635027	0.1117	0.065611	0.123057	0.110664	4.28967	0.225291	0.223471	0.461291	0.468399	0.407319	0.363932	4.347	1.45584	2.44297	0.374816
9	-9	-3	0.635089	6.2982	6.31764	6.29648	6.28046	8.39067	6.21503	6.19713	6.04083	6.0143	6.07289	6.09772	8.441	6.2063	0.752011	0.407766
-1	1	16	0.635399	23.9077	23.8868	23.9165	23.7997	33.1226	23.89	23.7823	23.8035	23.6987	23.8051	23.7614	32.95	24.7946	0.704355	0.500482
-6	-10	5	0.635616	40.576	40.5589	40.5843	40.3934	47.82	40.5898	40.4084	40.6228	40.4469	40.4159	40.4184	48.11	41.1011	0.684322	0.589739
6	8	-12	0.635758	1.58875	1.54206	1.604	1.46755	4.78627	1.6678	1.5476	1.79053	1.67918	1.60401	1.58525	4.919	4.19797	1.08005	0.382212
-11	-5	15	0.636121	51.8947	51.8481	51.9071	51.6915	67.5805	51.9682	51.7651	52.0591	51.8654	51.8918	51.8459	67.65	52.3778	0.795224	0.649977
10	-8	-10	0.636231	36.1115	36.0984	36.1107	35.9654	43.7023	36.1368	35.9911	36.1593	36.021	36.0293	36.0034	43.46	36.0536	0.678481	0.565827
-7	9	-2	0.636666	58.0071	57.9934	58.0245	57.7343	72.2606	57.9856	57.7134	58.0263	57.7522	57.5826	57.6456	72.22	58.5433	0.779091	0.681693
0	10	6	0.636961	25.752	25.7418	25.7532	25.7181	37.2185	25.7804	25.7455	25.8558	25.8233	25.7743	25.7738	37.13	25.4527	0.667715	0.510979
-3	-7	-10	0.637013	45.7788	45.7569	45.7854	45.6	60.6131	45.7965	45.6183	45.7871	45.6149	45.71	45.6629	60.81	46.5181	0.809054	0.616797
0	-6	13	0.637137	0.610643	0.556904	0.624983	0.593737	0.602557	0.729117	0.711787	0.941463	0.934336	0.869002	0.825645	0.4969	1.43792	2.23098	0.377014
6	-10	-1	0.637226	29.821	29.8224	29.8246	29.7726	40.1455	29.7977	29.7493	29.81	29.7589	29.7378	29.7672	40.42	29.5308	0.613173	0.532362
-16	0	4	0.637358	60.2555	60.2404	60.2713	60.0654	75.3587	60.1448	59.9552	59.8555	59.6638	59.9132	59.8775	75.46	59.8252	0.768075	0.694342
-1	-1	-15	0.637479	9.56725	9.59596	9.55035	9.58449	12.5199	9.54926	9.56674	9.48787	9.50766	9.584	9.57347	12.64	9.57437	0.779386	0.42449
3	-5	12	0.637644	20.1757	20.1511	20.1747	20.0501	22.6802	20.2609	20.1359	20.3909	20.2764	20.2506	20.2112	22.63	20.5395	0.731378	0.481025
-4	2	17	0.637828	33.1768	33.1756	33.1758	33.0098	41.5869	33.1877	33.0206	33.2496	33.0862	33.0082	33.0169	41.56	34.3251	0.706882	0.550207
-9	-9	7	0.637906	11.1323	11.1094	11.1486	11.1076	19.0209	11.0886	11.0646	10.9302	10.9037	11.1016	11.0578	19.33	11.0214	0.665856	0.433399
-16	2	5	0.63799	49.192	49.2214	49.1803	48.9443	59.4485	49.1649	48.918	49.1573	48.9087	48.7778	48.8401	59.51	49.7696	0.714997	0.635518
-5	-9	10	0.638029	30.1233	30.1313	30.1138	30.0583	39.684	30.1496	30.0844	30.239	30.1773	30.1135	30.1292	39.7	29.6304	0.683163	0.533486
-4	-8	12	0.638594	0.991004	1.03085	0.980861	1.06358	5.62856	0.905596	0.977584	0.791454	0.854498	0.880222	0.91712	5.575	2.37098	1.85527	0.379124
-13	-3	-2	0.638641	68.3838	68.4167	68.3778	68.1117	88.3631	68.2779	68.0075	68.0559	67.7813	67.8345	67.8786	88.47	69.3337	0.879989	0.737315
-14	4	1	0.63944	60.9478	60.9638	60.9513	60.7067	76.132	60.8618	60.6223	60.6937	60.4503	60.5066	60.533	76.37	61.9344	0.803903	0.69728
-4	10	7	0.639587	23.1613	23.153	23.1619	23.0478	27.8041	23.168	23.0551	23.1561	23.0481	23.0349	23.0274	27.56	23.2479	0.624199	0.496582
16	2	-12	0.639626	35.6662	35.6715	35.6595	35.5115	44.6606	35.6691	35.5153	35.6449	35.4946	35.5251	35.5199	44.65	35.9711	0.692233	0.563051
-12	-6	13	0.6398	1.06036	1.13084	1.04136	1.07549	1.33353	0.922205	0.938106	0.710536	0.713865	0.745649	0.810816	1.257	1.28648	2.19263	0.37921
2	6	-14	0.639975	70.9447	70.9287	70.9348	70.6476	88.0094	71.0813	70.7847	71.3817	71.0981	70.8557	70.8793	87.93	71.7918	0.857872	0.750066
12	-4	3	0.640227	51.0262	51.0511	51.0243	50.7853	61.4623	50.9057	50.6666	50.6202	50.3779	50.5654	50.5505	61.51	51.9968	0.840393	0.644951
-4	-4	-12	0.640255	21.4897	21.4719	21.4893	21.3515	23.0129	21.571	21.4333	21.738	21.608	21.4919	21.4938	23.2	22.1843	0.760921	0.488102
-10	2	-7	0.640352	53.6049	53.6355	53.5911	53.3398	64.0263	53.5923	53.3278	53.635	53.37	53.1964	53.253	63.64	54.3392	0.872476	0.658988
-8	0	18	0.640623	72.6244	72.5877	72.6373	72.3489	99.8354	72.7376	72.4618	73.1206	72.8514	72.5353	72.574	99.86	74.6868	0.869498	0.760457
-11	-7	12	0.640709	1.68173	1.63932	1.69315	1.66952	3.85443	1.79977	1.78707	2.05682	2.05159	1.92219	1.90105	3.638	2.43836	1.7155	0.383139
2	10	-7	0.640734	61.2843	61.2946	61.2726	61.094	81.3397	61.3119	61.1224	61.3827	61.1998	61.1133	61.1444	81.47	61.4074	0.767338	0.699303
14	0	-16	0.640757	41.6146	41.6274	41.606	41.4031	53.3318	41.6229	41.4115	41.668	41.4601	41.3755	41.3984	53.58	42.9247	0.774098	0.595283
-6	-6	15	0.640909	6.61044	6.62233	6.60536	6.60868	10.203	6.57443	6.57326	6.46468	6.46273	6.53509	6.53156	10.06	6.63573	0.919309	0.408903
9	9	-2	0.640913	62.909	62.9036	62.9184	62.6352	80.0156	62.8866	62.6132	62.9123	62.6389	62.558	62.5872	80.04	63.4825	0.770176	0.708198
-7	-5	16	0.640942	26.6834	26.6877	26.6793	26.6308	38.7261	26.6832	26.6311	26.6753	26.6259	26.6729	26.6543	38.87	26.816	0.732964	0.515545
14	6	-7	0.641016	13.9215	13.9002	13.9169	13.9086	24.2154	14.0228	14.0104	14.1676	14.1692	14.1855	14.1262	24.31	14.2852	0.633322	0.447907
-15	-1	1	0.641063	46.7979	46.8043	46.8079	46.5995	56.4881	46.7117	46.5139	46.5515	46.347	46.3654	46.4047	56.4	47.4383	0.741867	0.622004
-13	5	0	0.641091	35.9584	35.94	35.9785	35.8188	44.3131	35.928	35.7892	35.9122	35.7688	35.6561	35.7197	44.3	36.2977	0.730305	0.564552
-13	-1	-3	0.64132	58.23	58.2269	58.242	58.0388	72.7663	58.1412	57.9504	57.9621	57.7661	57.8633	57.8765	72.89	58.7376	0.825402	0.683336
11	-1	6	0.641368	24.4012	24.4197	24.3957	24.2736	30.5612	24.391	24.2635	24.437	24.3061	24.1975	24.2356	30.64	24.6754	0.794658	0.503202
14	6	-8	0.641382	93.4536	93.4291	93.4691	93.1385	120.881	93.4356	93.1211	93.4194	93.107	93.1543	93.1301	120.9	93.6428	0.920824	0.870051
-3	9	10	0.641384	44.8493	44.7982	44.8608	44.5903	50.8411	44.9592	44.7013	45.1579	44.9146	44.8067	44.7825	50.75	45.9022	0.744286	0.611965
5	3	-17	0.641584	9.63612	9.6179	9.63898	9.62944	11.653	9.68808	9.68112	9.79757	9.79622	9.79046	9.75553	11.61	9.63905	0.72333	0.424848
-6	-10	6	0.641734	2.09361	2.09774	2.09206	2.05219	3.85805	2.10633	2.06487	2.14164	2.10077	2.05175	2.0579	3.913	3.36071	1.22887	0.385263
8	6	-15	0.641879	4.52642	4.5545	4.51394	4.5374	8.77934	4.48605	4.49676	4.41423	4.42308	4.43956	4.45317	8.914	4.72462	1.11912	0.397553
10	4	6	0.642169	2.07688	2.11299	2.06919	2.05455	1.05301	1.96131	1.93843	1.71094	1.67873	1.82848	1.83167	1.359	2.53525	1.99327	0.384761
-4	10	-3	0.642253	25.3657	25.3724	25.3662	25.3287	35.1131	25.3208	25.2841	25.2357	25.1968	25.2765	25.2728	35.19	24.8326	0.639277	0.508834
-2	10	-5	0.642332	4.37461	4.35085	4.38402	4.26691	3.04785	4.40855	4.30172	4.46064	4.35912	4.34377	4.31423	2.811	6.01749	0.809757	0.397021
3	-1	-17	0.642475	37.7617	37.7496	37.7669	37.5315	50.3918	37.7733	37.5431	37.8363	37.6091	37.5009	37.5185	50.6	39.5996	0.740138	0.574536
-10	6	-4	0.64281	34.4119	34.4431	34.4044	34.2149	39.2699	34.3326	34.1366	34.1716	33.9736	34.0159	34.029	39.06	34.981	0.776497	0.55679
10	-8	0	0.64291	12.9964	13.0171	12.9941	12.887	13.818	12.9187	12.8094	12.7317	12.6171	12.677	12.7003	13.99	13.7507	0.67964	0.443447
6	-8	6	0.642974	0.361017	0.315607	0.374736	0.420517	3.87689	0.423659	0.483594	0.507004	0.577023	0.682343	0.599756	4.03	2.11059	1.96317	0.376235
-5	9	-5	0.643031	12.3156	12.2872	12.3175	12.3201	20.9191	12.4475	12.4516	12.7647	12.7789	12.5999	12.5968	20.99	12.2116	0.717374	0.439118
-14	6	6	0.643245	73.4722	73.4712	73.4776	73.1968	97.7363	73.4312	73.1566	73.3594	73.085	73.0436	73.0828	97.92	74.1007	0.83019	0.764931
-2	6	-12	0.643436	6.93487	6.94944	6.92861	6.96705	11.906	6.92242	6.95393	6.9201	6.94991	6.94962	6.95829	12.04	6.34775	0.860787	0.410702
7	-3	10	0.64369	52.7253	52.7206	52.7275	52.5165	66.9644	52.6875	52.4792	52.5942	52.3879	52.5368	52.4911	66.99	53.5197	0.856662	0.654287
-12	-2	17	0.643829	25.2335	25.2253	25.2339	25.076	29.8531	25.2549	25.0969	25.3229	25.1696	25.1019	25.0972	29.9	26.2133	0.751522	0.507969
-4	8	-8	0.643923	5.53859	5.50437	5.54296	5.52728	8.61194	5.60089	5.58938	5.65054	5.65155	5.80563	5.70165	8.714	5.85034	0.925987	0.403617
9	-7	4	0.643942	5.52066	5.47035	5.5386	5.47831	10.1316	5.62819	5.58582	5.87476	5.84067	5.6068	5.64391	10.15	5.99656	0.893843	0.403363
6	-10	0	0.644126	38.5784	38.5783	38.5863	38.4303	53.3488	38.5099	38.3622	38.348	38.1977	38.2992	38.2914	53.48	39.2173	0.646283	0.579362
-9	-1	18	0.644194	11.5927	11.5852	11.5951	11.6251	23.0443	11.6098	11.6418	11.6622	11.693	11.6559	11.6728	23.23	11.0305	0.749571	0.435136
-14	-4	14	0.644195	38.1079	38.1353	38.1058	38.055	55.8019	38.0141	37.9622	37.8706	37.8111	37.8525	37.8921	56.08	38.0888	0.708497	0.575975
-15	5	8	0.644223	2.28466	2.27081	2.27727	2.33169	6.48864	2.38012	2.42732	2.53234	2.59074	2.55345	2.53278	6.625	3.39438	1.15107	0.386371
-14	6	9	0.644338	3.59009	3.55372	3.5942	3.59343	4.73685	3.73306	3.73648	4.01094	4.02583	3.87074	3.86807	4.955	4.13062	1.07057	0.393146
-3	-9	-7	0.644771	5.23081	5.23934	5.23464	5.21221	9.92531	5.19505	5.17691	5.15506	5.1306	5.10803	5.13787	10.06	5.40808	0.988181	0.401031
-8	-8	12	0.644933	1.69678	1.71493	1.69451	1.71741	3.55279	1.6468	1.66705	1.58104	1.59549	1.57036	1.60433	3.537	1.71516	2.05325	0.383453
-9	-9	8	0.645096	7.38377	7.3773	7.38933	7.38117	12.6258	7.3453	7.34275	7.23538	7.23202	7.39864	7.35527	12.78	6.9542	0.731813	0.413482
-9	-5	16	0.64516	7.29546	7.29598	7.2918	7.19342	8.94982	7.27769	7.1758	7.19448	7.09672	7.16883	7.13667	8.902	8.12049	0.780882	0.412925
13	7	-7	0.645178	42.2934	42.2864	42.3038	42.077	48.7456	42.2354	42.0194	42.1195	41.9015	41.9721	41.9612	48.7	43.0429	0.684292	0.598506
-15	5	7	0.645217	60.9367	60.938	60.9436	60.7293	77.5417	60.8634	60.6565	60.7161	60.5058	60.546	60.5688	77.66	61.1476	0.749982	0.697884
15	1	-15	0.645243	6.81375	6.83277	6.79997	6.81979	10.2309	6.81161	6.81749	6.78591	6.79464	6.81789	6.81268	10.37	7.01066	0.863741	0.410438
-14	-2	-1	0.645305	37.6835	37.6856	37.6911	37.503	43.3434	37.6343	37.4547	37.5473	37.3638	37.3	37.3489	43.25	38.3056	0.739705	0.573966
-10	0	18	0.645368	29.8379	29.8147	29.8469	29.6737	38.4148	29.8995	29.7353	30.0733	29.9135	29.7579	29.7778	38.38	30.9269	0.764819	0.531977
7	1	-18	0.645418	0.810235	0.813168	0.808042	0.90855	8.08211	0.816608	0.914424	0.855836	0.951617	0.938908	0.954186	8.328	3.04756	1.43302	0.377889
15	5	-9	0.645812	75.7925	75.785	75.7979	75.5034	97.269	75.7725	75.4841	75.7229	75.4366	75.4706	75.4597	97.17	76.0221	0.788038	0.77618
4	-2	13	0.645814	15.2535	15.2745	15.2463	15.1851	17.9841	15.2122	15.1449	15.1217	15.053	15.0981	15.1052	17.69	15.0156	0.770105	0.454834
-15	3	2	0.646031	59.2975	59.3357	59.2879	59.0407	74.3491	59.1897	58.9347	58.952	58.694	58.809	58.8296	74.42	60.2393	0.783765	0.688522
13	7	-6	0.646039	13.8533	13.8877	13.8458	13.8236	14.0665	13.7752	13.7454	13.6595	13.6208	13.646	13.6835	14.17	13.6871	0.639563	0.44773
-11	-3	17	0.646065	25.5558	25.5447	25.5536	25.5354	38.4873	25.5984	25.5775	25.6685	25.6534	25.69	25.6523	38.6	25.2904	0.736737	0.50989
13	3	-16	0.646413	29.5708	29.5486	29.5852	29.5172	42.3419	29.5859	29.5326	29.6257	29.57	29.573	29.5881	42.62	29.6531	0.714496	0.530345
-7	-9	10	0.646648	77.6287	77.5837	77.6342	77.3142	103.507	77.7597	77.4463	78.0416	77.7458	77.685	77.6244	103.5	78.6303	0.854007	0.78717
7	7	-14	0.646817	11.625	11.6574	11.6126	11.6563	16.8271	11.5846	11.6152	11.5516	11.5773	11.5385	11.5836	16.86	11.2294	0.734433	0.435793
-13	-7	8	0.646897	32.8252	32.8441	32.824	32.7059	43.0776	32.7079	32.5888	32.4529	32.3284	32.5485	32.5109	42.96	33.0337	0.681433	0.547572
-13	-5	14	0.647122	13.7881	13.8198	13.7813	13.7074	15.7198	13.6971	13.6174	13.515	13.4301	13.506	13.5206	15.89	14.1478	0.686458	0.446906
9	-3	8	0.647561	55.3441	55.3572	55.3393	55.0581	65.5225	55.2958	55.0107	55.1785	54.8935	54.9252	54.9397	65.63	56.5642	0.881989	0.668155
6	0	-18	0.64781	4.30938	4.28744	4.31803	4.2749	6.33079	4.34536	4.31059	4.43383	4.40194	4.33737	4.34579	6.274	4.71124	1.00055	0.396381
14	-6	-5	0.64804	6.63789	6.64727	6.64005	6.64493	10.1139	6.59349	6.59983	6.52987	6.52811	6.48557	6.54613	10.17	6.53979	0.784945	0.409109
16	-2	-4	0.648117	17.901	17.9288	17.891	17.8167	18.8948	17.8706	17.7855	17.8484	17.7588	17.6722	17.7231	18.85	18.3985	0.644549	0.469456
1	11	-1	0.648233	58.0504	58.0141	58.0785	57.7914	74.0043	58.0205	57.7638	57.9563	57.701	57.691	57.7044	73.87	58.7942	0.692271	0.682122
-1	-11	0	0.648299	18.8153	18.8267	18.8098	18.7436	24.7585	18.8158	18.7448	18.8545	18.785	18.6767	18.715	24.77	18.8526	0.567474	0.473585
3	-1	14	0.648629	34.5718	34.5983	34.5593	34.4829	44.4951	34.5321	34.444	34.4461	34.3576	34.3822	34.4101	44.63	34.7029	0.762565	0.557275
5	-5	-16	0.648649	37.6126	37.621	37.6013	37.4739	49.1955	37.6143	37.4756	37.6061	37.4741	37.4951	37.473	49.18	38.0191	0.734958	0.573935
15	5	-6	0.648782	25.121	25.1183	25.1307	25.0104	30.0753	25.1023	24.9917	25.1269	25.0099	24.8625	24.939	30.13	25.3062	0.641013	0.507593
-5	-7	14	0.649082	14.4821	14.4575	14.4832	14.3425	15.2111	14.5543	14.4149	14.6467	14.5172	14.5139	14.4642	15.08	15.6609	0.721233	0.450778
-8	4	17	0.64918	4.11422	4.11741	4.11284	4.1138	8.38363	4.10534	4.1047	4.08115	4.07983	4.09504	4.09776	8.54	3.85116	1.25699	0.395732
9	-9	-1	0.649254	1.71939	1.68921	1.7244	1.71744	8.85388	1.82773	1.82554	2.07149	2.07792	1.95671	1.93776	8.832	2.57649	1.59973	0.383166
-13	7	5	0.649467	37.2651	37.2704	37.2674	37.0321	42.6652	37.2318	36.9995	37.1772	36.9449	36.9172	36.9402	42.46	38.399	0.695591	0.571351
-15	-3	14	0.649588	69.4375	69.4199	69.4389	69.1393	85.1779	69.4784	69.1818	69.53	69.2424	69.2037	69.1964	85.31	70.3013	0.854979	0.742512
-12	-4	16	0.649659	32.2615	32.2384	32.266	32.1165	41.4105	32.2682	32.1232	32.1732	32.0359	32.2217	32.143	41.54	32.9347	0.743038	0.545258
-10	-8	11	0.649812	12.0911	12.0846	12.0936	12.0207	15.0175	12.0679	11.9979	11.9796	11.9117	11.9943	11.9754	14.95	12.3616	0.647248	0.438367
-14	-6	10	0.649849	63.1248	63.1137	63.1262	62.8889	81.025	63.1503	62.9142	63.235	63.003	62.9143	62.9366	81.16	63.5635	0.768167	0.70865
-13	-1	17	0.649914	29.5178	29.5022	29.5225	29.2804	33.7424	29.5625	29.3251	29.6956	29.4631	29.3168	29.329	33.64	31.2508	0.748206	0.530934
15	5	-10	0.649964	20.0419	19.9856	20.0566	20.0088	33.0996	20.1566	20.1242	20.3516	20.3322	20.362	20.2939	33.27	19.9885	0.593492	0.480792
-11	5	-4	0.650004	28.9151	28.9157	28.9213	28.7798	35.6933	28.8523	28.7175	28.7085	28.571	28.6679	28.652	35.53	28.8065	0.76877	0.527685
-11	7	-1	0.650172	50.0889	50.0738	50.1021	49.8892	68.9304	50.0668	49.8678	50.0566	49.8585	49.7744	49.8145	68.86	50.8865	0.761839	0.640548
16	2	-13	0.650187	23.7179	23.735	23.7117	23.6187	27.9796	23.6906	23.5928	23.6383	23.5399	23.5283	23.5545	27.97	23.765	0.693441	0.499582
0	-8	11	0.650241	1.94998	1.96935	1.9443	1.93707	5.95095	1.91199	1.89927	1.88569	1.87075	1.86917	1.87206	5.747	2.08873	2.04711	0.384523
-6	-10	7	0.65036	57.2272	57.2024	57.2323	56.9743	77.319	57.2481	56.9966	57.2316	56.992	57.0636	57.0135	77.39	57.9477	0.74931	0.677455
-6	-6	-9	0.650436	2.32584	2.29337	2.32479	2.30847	0.863812	2.46244	2.44548	2.69324	2.69107	2.57985	2.55325	0.8143	2.44714	1.97527	0.386343
1	11	-2	0.650732	9.48017	9.47424	9.48352	9.48164	14.1141	9.49608	9.4975	9.54786	9.54867	9.50219	9.51724	14.16	9.3268	0.609026	0.424021
12	6	1	0.65092	13.1863	13.174	13.198	13.1872	12.6983	13.1536	13.1544	13.0763	13.0737	13.0458	13.099	12.74	12.7305	0.7227	0.444199
1	-11	1	0.650929	61.9552	61.926	61.9759	61.763	85.4102	61.9177	61.7274	61.808	61.6196	61.7023	61.6953	85.52	61.6276	0.692477	0.702347
5	-3	12	0.651167	38.206	38.2253	38.1943	38.1571	55.0248	38.2053	38.1558	38.2533	38.2036	38.1526	38.1785	55.11	37.6528	0.795984	0.577113
-13	-7	9	0.651173	37.9162	37.9225	37.9189	37.7842	48.1885	37.8644	37.7324	37.7893	37.6542	37.6958	37.7018	48.31	38.4037	0.682012	0.575564
-8	-2	18	0.651328	10.0621	10.0432	10.0716	9.941	10.4795	10.0734	9.95283	10.0886	9.97048	9.9357	9.93911	10.42	11.0195	0.738781	0.427745
-14	-2	16	0.65146	25.4249	25.4105	25.4218	25.3118	32.6954	25.5183	25.4047	25.7602	25.6547	25.4768	25.4813	32.65	25.7704	0.750728	0.508541
4	-6	-15	0.651831	3.20182	3.2077	3.19635	3.21028	3.59162	3.19333	3.20163	3.15098	3.16115	3.23728	3.21546	3.595	3.04994	1.60439	0.390389
-17	1	9	0.652291	0.190643	0.189496	0.19457	0.237749	2.71284	0.166934	0.213908	0.0808319	0.12395	0.203588	0.197957	2.915	2.28118	1.65885	0.374888
7	-5	9	0.652501	55.0501	55.0517	55.0553	54.8082	66.5588	55.0005	54.7594	54.8991	54.6563	54.6981	54.7032	66.6	55.9513	0.858541	0.666559
16	0	-14	0.652585	67.9689	67.9493	67.971	67.7069	90.5203	68.044	67.7825	68.2307	67.9752	67.8024	67.8263	90.56	68.4404	0.858063	0.735218
7	-9	3	0.652632	21.7809	21.8038	21.7783	21.7674	32.2245	21.6798	21.6661	21.4617	21.4393	21.5482	21.5702	32.29	21.102	0.703275	0.4895
0	0	-16	0.652969	2.08079	2.04911	2.09661	2.13134	6.58948	2.09966	2.14983	2.11643	2.16608	2.2244	2.19554	6.238	2.17251	1.81842	0.385575
2	8	-12	0.653283	1.99894	1.99576	1.99661	2.06265	6.66428	2.03854	2.10121	2.10679	2.16949	2.10897	2.13013	6.928	2.68471	1.75952	0.384646
8	-8	4	0.653356	10.2075	10.2393	10.1974	10.1011	12.2064	10.1109	10.0048	9.85105	9.74096	9.93902	9.90776	12.21	10.6903	0.772698	0.428522
17	1	-8	0.653403	40.3177	40.3056	40.3263	40.1584	52.3717	40.3012	40.1427	40.2853	40.1271	40.1222	40.1256	52.38	40.5292	0.669171	0.588513
8	-6	7	0.653487	21.6877	21.6589	21.6905	21.6662	34.5892	21.7692	21.7481	21.92	21.9098	21.9417	21.8759	34.73	21.4551	0.774216	0.489468
-4	-10	8	0.653491	38.4718	38.441	38.4803	38.2954	52.4008	38.5457	38.3696	38.6973	38.5287	38.4049	38.4113	52.45	39.189	0.672476	0.578894
6	10	1	0.653505	19.0337	19.0264	19.0461	18.8797	17.8057	18.976	18.8227	18.8528	18.6973	18.7255	18.7324	17.52	19.8098	0.645217	0.474596
-6	4	17	0.6536	52.1891	52.1707	52.1916	51.9615	70.1738	52.2454	52.0177	52.4062	52.1863	52.066	52.0702	70.36	53.1549	0.773187	0.651431
17	1	-10	0.653729	15.8947	15.8866	15.8964	15.7698	15.2869	15.9159	15.7915	15.9698	15.849	15.8024	15.8072	15.4	17.1473	0.645146	0.458311
0	-10	7	0.653736	69.2115	69.1821	69.2181	68.9701	94.8827	69.2646	69.0243	69.3555	69.1267	69.1435	69.1036	95.13	69.7742	0.832706	0.740791
-10	-6	15	0.654689	2.4032	2.38865	2.41357	2.3897	1.88043	2.38855	2.37515	2.33086	2.31551	2.35771	2.35779	1.959	2.82425	1.74164	0.386094
-9	-9	9	0.654755	14.1245	14.1036	14.1346	14.0989	20.6083	14.1409	14.1155	14.1534	14.129	14.1851	14.1622	20.77	14.3098	0.656969	0.449029
-11	-1	18	0.654806	23.218	23.2163	23.2179	23.082	30.2763	23.2154	23.0795	23.1937	23.0605	23.0776	23.063	30.31	23.5469	0.741472	0.497572
15	5	-5	0.654875	23.719	23.7511	23.7085	23.642	29.7085	23.6619	23.5851	23.5785	23.4973	23.4667	23.5187	29.53	24.0724	0.673424	0.500022
16	4	-8	0.65531	26.5803	26.5923	26.5862	26.4941	31.1638	26.4697	26.3839	26.2585	26.1649	26.3482	26.3257	31.03	26.9438	0.611111	0.514893
14	6	-4	0.655347	23.9985	24.0242	23.9904	23.8486	24.0204	23.9727	23.823	23.9646	23.8129	23.65	23.7354	24.31	24.3967	0.65346	0.500952
8	0	10	0.655389	7.07672	7.08364	7.07209	7.00831	8.88075	7.09185	7.02355	7.19286	7.12697	7.01079	7.02462	8.602	7.4246	0.895721	0.411435
13	-7	-4	0.655424	0.15681	0.117297	0.171765	0.109159	2.50568	0.250933	0.203379	0.485868	0.445215	0.242985	0.262939	2.317	1.93441	1.89345	0.374572
16	4	-9	0.655538	40.4008	40.4029	40.4049	40.2179	50.9928	40.3358	40.1532	40.201	40.0158	40.1185	40.0989	50.92	40.5593	0.625345	0.587724
-1	11	3	0.655765	48.3383	48.3045	48.3634	48.0845	56.9801	48.3038	48.0523	48.2129	47.9634	47.9626	47.9755	56.97	49.2362	0.650073	0.630662
1	-7	-13	0.655783	70.9854	70.9501	70.9859	70.7079	98.7091	71.0702	70.7939	71.1613	70.8997	70.9122	70.8671	98.78	72.1992	0.865321	0.751243
0	4	-15	0.655789	54.1887	54.1762	54.193	53.9635	70.2602	54.1935	53.9693	54.193	53.973	53.9538	53.9614	70.62	55.3919	0.785066	0.661868
10	-2	-18	0.655996	1.89774	1.92011	1.88831	1.9684	8.70064	1.84193	1.91232	1.68327	1.75048	1.89555	1.87535	8.717	2.94904	1.68791	0.383982
-1	11	-2	0.656091	36.4345	36.4383	36.4334	36.308	49.3283	36.4539	36.3286	36.5414	36.4188	36.2609	36.3159	49.38	36.4944	0.576604	0.567099
-2	-8	-10	0.656154	21.5263	21.4987	21.5258	21.4372	28.8678	21.6492	21.5595	21.9168	21.838	21.6537	21.6575	28.81	21.4418	0.749823	0.487643
9	-7	-14	0.656354	31.5999	31.5565	31.611	31.4281	37.3339	31.6903	31.5187	31.8414	31.6789	31.5794	31.5673	37.2	31.9673	0.728464	0.542033
7	7	7	0.656453	52.5654	52.5708	52.5647	52.316	65.8494	52.5554	52.3063	52.5501	52.3019	52.2487	52.2764	65.82	53.6915	0.801282	0.653601
1	-9	-10	0.656527	41.6987	41.6598	41.7064	41.4604	51.664	41.7877	41.5503	41.9508	41.7269	41.6793	41.6413	51.77	43.1771	0.770614	0.594798
-10	-4	17	0.656536	30.3314	30.3124	30.3344	30.1152	33.3505	30.3932	30.1769	30.5604	30.352	30.2179	30.2138	33.23	31.8138	0.750213	0.535326
5	-7	9	0.656606	36.9951	36.9904	37.0033	36.8261	43.7559	36.9427	36.7739	36.8445	36.6732	36.7375	36.7367	43.84	37.8477	0.761204	0.570313
4	-10	4	0.656621	34.5582	34.5534	34.566	34.3984	46.0649	34.4874	34.3281	34.2971	34.1373	34.2865	34.2643	46.01	35.0655	0.671121	0.55781
15	5	-11	0.656632	46.4995	46.4959	46.4905	46.2353	53.1938	46.563	46.2993	46.6608	46.4061	46.2922	46.3032	53.03	47.4999	0.676892	0.621018
1	-3	-16	0.656805	49.467	49.4321	49.4841	49.2546	65.1829	49.5093	49.2973	49.6306	49.4212	49.3342	49.3436	65.29	50.5321	0.775832	0.636312
-17	-1	7	0.657053	9.32698	9.32622	9.33302	9.23459	4.88814	9.30926	9.21746	9.26698	9.17155	9.1452	9.16514	4.731	9.89238	0.667957	0.423741
-12	-8	6	0.657057	12.1733	12.1925	12.1711	12.0781	17.1624	12.091	11.996	11.8933	11.792	11.86	11.8836	17.14	12.3211	0.665146	0.438577
-14	4	0	0.657063	33.0237	32.9944	33.0372	32.9353	49.9154	33.0819	32.9947	33.245	33.1624	33.0287	33.0534	50.11	33.2758	0.726808	0.5494
3	-11	-2	0.657124	16.2496	16.2602	16.245	16.1385	20.8509	16.2313	16.1213	16.1917	16.0841	16.03	16.0586	20.97	16.53	0.571518	0.460279
2	-10	-8	0.657282	6.66562	6.65192	6.67164	6.58122	7.65286	6.67246	6.58891	6.66546	6.58495	6.5774	6.5657	7.509	7.17638	0.764485	0.409118
3	11	-1	0.657319	17.2256	17.2327	17.2271	17.1992	23.3439	17.2031	17.1779	17.1446	17.1165	17.1361	17.1623	23.56	16.9637	0.556101	0.465251
-14	0	-2	0.657342	55.2661	55.2589	55.2866	55.0016	68.146	55.1527	54.8892	54.9336	54.6626	54.8065	54.7968	67.95	56.1315	0.795406	0.667889
1	-7	12	0.657409	32.3537	32.3159	32.3573	32.2132	45.3373	32.4557	32.3155	32.5928	32.4652	32.4539	32.4072	45.6	33.0441	0.74794	0.545704
-5	-5	-11	0.657479	43.1671	43.1539	43.1685	42.9034	49.2232	43.1988	42.9359	43.2396	42.9826	42.9323	42.925	49.04	44.594	0.818127	0.603616
-12	-8	7	0.657544	62.9478	62.945	62.9504	62.713	80.0468	62.9434	62.7085	63.0044	62.7704	62.6743	62.6983	80.07	63.4243	0.746836	0.707931
16	4	-7	0.65762	49.7251	49.725	49.7308	49.4836	58.8781	49.689	49.4483	49.6367	49.394	49.3628	49.3916	58.96	50.442	0.722858	0.638344
-10	-8	-1	0.657653	4.93554	4.95046	4.93182	4.92861	1.93481	4.88105	4.87381	4.73802	4.72751	4.78851	4.80834	2.073	5.02101	0.96966	0.400398
17	1	-11	0.657702	48.1374	48.1194	48.14	47.9507	64.4185	48.1661	47.9802	48.2424	48.0641	48.0759	48.0483	64.48	48.6023	0.708293	0.629372
1	-9	9	0.657762	14.6252	14.6047	14.6371	14.5982	21.4199	14.6249	14.5981	14.6024	14.575	14.6333	14.6173	21.61	14.2614	0.746299	0.451117
-14	-6	11	0.657849	20.8054	20.8435	20.7922	20.783	33.1575	20.7515	20.7287	20.7181	20.6894	20.6375	20.6908	33.3	20.6828	0.659002	0.484572
11	7	-13	0.65794	63.8198	63.7845	63.824	63.5589	81.8606	63.8981	63.6385	64.0047	63.7576	63.7172	63.6991	82.09	64.7433	0.810303	0.712711
-13	-7	10	0.657958	27.1205	27.1395	27.1079	26.9552	26.5627	27.1007	26.935	27.0462	26.8826	26.8573	26.876	26.42	27.6564	0.649856	0.518273
-12	-6	14	0.658256	65.3482	65.3036	65.3562	65.0351	83.7376	65.4463	65.1347	65.5795	65.2821	65.252	65.2134	83.91	66.9	0.844491	0.720873
5	9	-11	0.658257	7.07839	7.10085	7.06253	7.05389	11.2531	7.08615	7.06083	7.10369	7.08011	7.0668	7.06685	11.41	7.16958	0.786796	0.411482
-2	-4	16	0.658287	23.7798	23.7705	23.7835	23.633	24.9828	23.7594	23.613	23.6801	23.5374	23.6116	23.5783	24.91	24.3705	0.716229	0.500329
16	4	-10	0.658301	32.4013	32.4112	32.4009	32.2585	39.2407	32.3581	32.2156	32.3047	32.1596	32.1484	32.1714	39.21	32.884	0.608857	0.54592
-6	2	18	0.658399	16.2345	16.2526	16.2257	16.2423	28.416	16.1938	16.2013	16.0899	16.096	16.1964	16.1804	28.64	15.5781	0.714005	0.460449
5	-1	-18	0.658413	17.9825	17.9721	17.9874	17.8616	25.7646	17.9686	17.8479	17.9111	17.7929	17.8376	17.8188	25.83	18.5059	0.718131	0.469527
-4	6	-11	0.658611	4.23916	4.26453	4.23996	4.23264	5.66984	4.12928	4.12242	3.95052	3.93333	4.00051	4.02545	5.568	4.12135	1.28666	0.39627
7	-1	11	0.658717	26.2638	26.251	26.2675	26.1217	33.3061	26.2729	26.1316	26.3074	26.1708	26.1862	26.159	32.99	27.1733	0.795788	0.513332
9	-5	7	0.658723	50.5703	50.6013	50.5599	50.4284	69.5468	50.5059	50.3642	50.3926	50.2474	50.2381	50.2891	69.69	50.6447	0.859784	0.642761
-1	3	-15	0.658818	3.47715	3.45646	3.47686	3.46703	3.66582	3.56758	3.5567	3.76851	3.76552	3.69959	3.66513	3.448	3.66414	1.43383	0.392233
-2	-10	-6	0.6591	35.1171	35.0981	35.1219	34.9541	48.2215	35.139	34.9758	35.1529	34.9955	34.9811	34.9726	48.51	36.0203	0.715932	0.560373
12	8	-5	0.659101	26.9113	26.9373	26.9029	26.7878	34.1582	26.8823	26.7588	26.8765	26.7495	26.6787	26.7277	34.23	27.1532	0.653875	0.516736
3	11	-3	0.659459	36.779	36.7651	36.7917	36.6185	46.4048	36.7445	36.586	36.628	36.4708	36.5472	36.5433	46.62	36.9632	0.652752	0.569323
-6	0	-12	0.659572	57.6485	57.6546	57.639	57.4033	77.3674	57.6426	57.3986	57.6202	57.3832	57.3882	57.3695	77.14	58.4511	0.875043	0.680622
-6	-8	13	0.659788	17.0055	17.0125	16.9996	16.9799	23.4058	17.0057	16.9798	16.9904	16.965	16.9686	16.9772	23.54	16.804	0.718154	0.464512
13	5	1	0.659868	13.4396	13.4524	13.4318	13.4773	24.1814	13.4334	13.4703	13.4636	13.4994	13.4234	13.4673	24.14	12.8681	0.730501	0.445465
-15	-1	0	0.65997	21.0831	21.0657	21.0983	21.0198	29.7261	21.0487	20.9858	20.984	20.9185	20.9853	20.972	29.76	21.3777	0.686326	0.486044
9	9	0	0.660018	47.9804	47.9592	47.9959	47.7581	60.5277	47.9848	47.7629	48.0492	47.8282	47.6472	47.7126	60.45	48.6227	0.727456	0.628453
3	-11	0	0.660042	29.9354	29.9156	29.9449	29.8099	44.9462	29.9297	29.8051	29.8902	29.7699	29.7855	29.7817	44.94	30.3385	0.551445	0.532916
9	1	9	0.660111	6.87688	6.87758	6.88019	6.85282	6.46326	6.84725	6.82342	6.74574	6.71837	6.80914	6.79643	6.376	6.83138	0.977112	0.410985
-12	-8	8	0.660557	5.66842	5.69082	5.66978	5.63015	3.43833	5.57544	5.53761	5.41473	5.36698	5.40517	5.4399	3.271	5.70504	0.739291	0.404197
16	2	-3	0.660615	11.8553	11.8787	11.8521	11.7038	5.5551	11.7769	11.6265	11.5941	11.4399	11.4998	11.5131	5.309	13.2091	0.662249	0.436863
-1	-5	15	0.660935	53.9574	53.9586	53.952	53.7128	67.1388	53.9753	53.7316	54.0102	53.7727	53.7444	53.7437	67.16	54.9256	0.790096	0.661294
11	5	-16	0.661075	8.00737	7.99284	8.00398	7.8909	4.40684	8.09964	7.98276	8.30011	8.19191	8.02842	8.02643	4.143	8.7603	0.799563	0.416187
-12	2	-5	0.661113	24.6894	24.7203	24.68	24.5063	24.6521	24.6331	24.4508	24.5219	24.3365	24.3379	24.3659	24.58	25.6122	0.768215	0.505773
-6	-10	8	0.661396	20.1137	20.125	20.1089	20.138	34.5215	20.0998	20.1238	20.0768	20.0995	20.1327	20.1311	34.56	19.6158	0.629234	0.480776
-12	0	18	0.661791	35.0143	35.0254	35.0087	34.863	44.2285	35.0508	34.8995	35.1931	35.0427	34.8883	34.9243	44.05	35.7746	0.790136	0.559782
-2	4	-14	0.662169	4.28761	4.31486	4.28579	4.34477	14.2759	4.19936	4.25686	4.06085	4.10933	4.16325	4.19962	14.31	4.07524	1.25195	0.396144
15	-3	-1	0.662286	18.0671	18.0429	18.0759	18.0415	28.3922	18.1107	18.086	18.2007	18.1811	18.1385	18.1337	28.4	17.5496	0.707636	0.470171
-10	0	-8	0.662354	37.8714	37.8567	37.8852	37.7432	52.8983	37.8426	37.7153	37.7904	37.6595	37.7453	37.7192	52.78	37.8426	0.823985	0.575865
-14	-4	15	0.6624	44.2872	44.2618	44.2986	44.0678	53.5315	44.2952	44.0766	44.3017	44.087	44.0832	44.072	53.5	45.1062	0.748622	0.608722
-16	4	6	0.662441	4.71101	4.68317	4.71629	4.69443	7.0302	4.81324	4.79709	5.03681	5.0287	4.87125	4.87522	7.068	4.67686	0.924321	0.39884
13	3	3	0.662534	2.71803	2.6983	2.72483	2.69969	5.74457	2.76591	2.74871	2.86888	2.85668	2.76085	2.76944	5.603	2.4181	1.81864	0.388125
-11	3	-6	0.662581	69.0239	69.0692	69.0033	68.7401	91.3545	68.9678	68.685	68.8637	68.5808	68.5423	68.5944	91.5	69.7415	0.925949	0.740448
8	-4	9	0.662725	49.4034	49.4021	49.4099	49.1888	66.1021	49.3512	49.1372	49.2627	49.0456	49.1096	49.1038	66.25	50.2223	0.871849	0.63604
-8	10	4	0.662789	39.3336	39.3403	39.3349	39.1824	54.0278	39.2983	39.1473	39.2431	39.0909	39.0967	39.1086	54.12	39.6471	0.652244	0.583292
-1	5	-14	0.662806	24.5491	24.5548	24.5439	24.4141	28.6206	24.5404	24.4065	24.4844	24.3539	24.3982	24.3903	28.75	25.1707	0.723443	0.504955
3	7	-14	0.663028	35.3829	35.379	35.3793	35.2365	46.8146	35.4119	35.2658	35.4785	35.3369	35.2516	35.2674	46.75	35.5841	0.74966	0.561857
16	2	-14	0.663097	14.311	14.3164	14.3123	14.2011	16.6096	14.2738	14.1649	14.1893	14.0787	14.0932	14.1096	16.72	14.9895	0.71998	0.44962
-17	-1	6	0.663199	31.4204	31.4153	31.4276	31.2959	39.9317	31.4045	31.2806	31.4131	31.2869	31.2354	31.2564	39.84	31.3043	0.668479	0.54113
1	-11	-4	0.663277	1.16796	1.18694	1.16173	1.11426	0.291997	1.1305	1.07772	1.05757	1.00446	0.993933	1.00854	0.3175	2.15202	1.65477	0.380374
15	5	-4	0.663427	32.5814	32.5747	32.5901	32.4398	45.4813	32.5192	32.3782	32.3576	32.2152	32.3176	32.3088	45.34	32.9978	0.702523	0.546408
0	-2	16	0.663475	21.1832	21.1805	21.1742	21.1411	34.4162	21.2587	21.2159	21.4467	21.4108	21.282	21.2875	34.48	21.3419	0.721648	0.486358
-8	10	5	0.663529	20.9965	20.9977	20.9985	20.9309	28.9953	20.978	20.9123	20.9598	20.8929	20.8653	20.8863	28.99	20.7402	0.627201	0.485133
16	4	-11	0.663567	32.442	32.482	32.4254	32.3786	48.7309	32.3957	32.3317	32.3636	32.2941	32.2309	32.2867	48.91	32.3032	0.608699	0.546747
-3	-3	17	0.663653	23.5835	23.5751	23.5877	23.5673	34.2989	23.5832	23.5668	23.5867	23.571	23.6244	23.6118	34.47	23.2045	0.725274	0.499222
12	8	-4	0.663654	15.1747	15.2027	15.1643	15.0564	16.3751	15.1283	15.0101	15.017	14.8957	14.9259	14.9436	16.43	15.9319	0.654416	0.454656
-1	11	-3	0.663727	26.3368	26.3388	26.339	26.2884	37.4412	26.2938	26.2465	26.16	26.1122	26.2329	26.2197	37.71	26.1165	0.568034	0.513421
5	-9	6	0.66375	68.9847	68.9731	68.9888	68.6938	92.6807	69.0073	68.7164	69.1156	68.8297	68.6986	68.717	92.52	69.5812	0.853524	0.74048
13	7	-3	0.66384	27.5149	27.5233	27.5142	27.3399	37.6844	27.4908	27.3166	27.4498	27.2766	27.2749	27.2796	37.64	28.63	0.696352	0.520458
7	9	-11	0.663983	0.879124	0.887707	0.873012	0.858559	2.48918	0.887653	0.866645	0.945598	0.92506	0.870527	0.879208	2.849	1.92768	2.007	0.378514
3	9	-11	0.66415	4.41805	4.38993	4.42672	4.40962	7.76242	4.46035	4.4522	4.46832	4.46489	4.521	4.4827	7.884	4.90007	0.974177	0.396641
17	1	-12	0.664163	6.11032	6.11552	6.11277	6.17811	15.8401	6.06084	6.12864	5.93959	6.00327	6.10854	6.10822	16.02	5.81528	0.859872	0.406406
3	11	-4	0.664298	19.2167	19.2257	19.21	19.1353	22.2767	19.2593	19.1786	19.4084	19.3305	19.1364	19.1916	22.25	19.2171	0.619546	0.47564
6	4	11	0.664489	27.3187	27.3534	27.307	27.2117	35.4127	27.2556	27.1479	27.1622	27.048	27.0451	27.0756	35.21	27.2306	0.815249	0.518869
-8	10	3	0.664558	21.5167	21.5117	21.525	21.3511	19.4249	21.4597	21.2948	21.336	21.1709	21.2454	21.2297	19.14	22.5881	0.616529	0.488378
15	1	-16	0.664609	46.9036	46.8859	46.9086	46.7477	67.8074	46.8979	46.7422	46.8442	46.6935	46.7959	46.755	67.93	47.4725	0.775326	0.62282
-16	0	2	0.665033	64.6426	64.6306	64.6633	64.3671	82.4559	64.5347	64.2601	64.3448	64.0649	64.1928	64.1836	82.49	65.3458	0.771562	0.716698
14	-6	-3	0.665082	5.94482	5.95157	5.94397	5.9525	6.0393	5.87834	5.88623	5.65624	5.66259	5.86242	5.82766	5.966	5.83189	0.791897	0.405796
-4	-8	13	0.665158	57.472	57.4321	57.4705	57.193	71.0387	57.6088	57.3305	57.8472	57.5874	57.5287	57.4713	70.92	58.5714	0.798658	0.678537
-12	4	-4	0.665252	26.76	26.7218	26.7755	26.6815	38.4161	26.8423	26.7646	27.0636	26.9924	26.7544	26.8125	38.7	26.8477	0.793891	0.515635
-6	10	-2	0.66526	30.9589	30.9722	30.9617	30.8588	38.4508	30.8899	30.7899	30.7809	30.6756	30.7185	30.7287	38.27	30.8923	0.651159	0.538006
-3	11	-1	0.665262	3.6659	3.66702	3.66491	3.55614	1.33252	3.70357	3.59393	3.82835	3.72125	3.551	3.58238	1.256	5.01692	0.766593	0.393066
-9	-3	18	0.665317	23.9162	23.9204	23.9126	23.8287	28.3245	23.9599	23.8721	24.1173	24.0316	23.8799	23.9154	28.39	24.1533	0.735704	0.500837
-10	-8	12	0.665622	30.6703	30.6664	30.6695	30.54	41.5238	30.6677	30.5384	30.6354	30.5102	30.54	30.5299	41.48	30.7345	0.68165	0.536394
-15	-5	12	0.665738	21.5118	21.452	21.5276	21.4146	28.6772	21.6168	21.5202	21.7547	21.6712	21.7026	21.6368	28.7	21.8202	0.61763	0.487574
2	-2	-17	0.665816	23.1231	23.1085	23.1295	23.0088	27.7558	23.1375	23.0236	23.1366	23.025	23.0529	23.0391	27.71	23.5135	0.719953	0.497002
8	-2	10	0.665856	15.6115	15.5893	15.6161	15.574	21.3166	15.6748	15.6381	15.8346	15.8052	15.7377	15.7306	21.32	15.4778	0.817894	0.45688
-8	-8	13	0.66601	64.6237	64.5679	64.6328	64.3613	90.237	64.7683	64.5063	65.0304	64.7846	64.6746	64.6431	90.35	65.8623	0.830692	0.717213
12	-8	-9	0.666062	59.0684	59.0565	59.0677	58.7909	75.6725	59.0942	58.8166	59.1323	58.8626	58.8423	58.816	75.44	59.8307	0.751908	0.687668
-15	-3	15	0.666333	3.01863	2.99134	3.01854	3.01304	5.53387	3.13645	3.13012	3.37003	3.37318	3.26543	3.24639	5.543	3.07781	1.50536	0.39044
7	-3	-18	0.666503	24.8658	24.8435	24.8743	24.6558	26.1147	24.9373	24.7274	25.1238	24.9181	24.7001	24.7455	26.09	26.4835	0.719828	0.505646
4	0	-18	0.666545	52.9437	52.9492	52.9411	52.6925	67.9482	52.9735	52.7228	53.103	52.8547	52.6973	52.7362	68	54.0977	0.793785	0.655573
-13	-5	15	0.666561	49.0404	49.0214	49.0461	48.793	60.0109	49.0601	48.8136	49.0833	48.8433	48.8588	48.8284	59.83	50.115	0.751116	0.634349
-8	-10	6	0.666771	18.5918	18.5759	18.5997	18.4285	18.9187	18.5871	18.4242	18.5309	18.3713	18.3764	18.3715	18.84	19.4974	0.616544	0.472997
-9	-9	10	0.666776	33.68	33.6504	33.6881	33.5205	42.6806	33.7558	33.5968	33.9472	33.7957	33.6636	33.6687	42.58	34.095	0.674159	0.552779
-13	-7	11	0.667175	10.5189	10.5553	10.5056	10.5147	16.5049	10.4459	10.4414	10.3213	10.3115	10.3322	10.3667	16.58	10.4772	0.676351	0.429999
-9	7	-5	0.66739	30.1116	30.1207	30.1088	29.9082	37.9154	30.0624	29.8599	29.9102	29.7104	29.8298	29.7932	37.61	30.8188	0.769534	0.533641
6	-8	7	0.667512	39.6157	39.6445	39.6022	39.4429	50.9712	39.5826	39.4097	39.5388	39.3656	39.3085	39.3451	50.93	40.1508	0.76752	0.584203
10	6	5	0.667611	8.92913	8.94542	8.92579	8.93387	11.5769	8.88026	8.88469	8.76486	8.76392	8.83131	8.84592	11.5	8.5489	0.829787	0.420766
13	1	4	0.667616	7.29191	7.29543	7.29715	7.23275	8.87604	7.24437	7.18583	7.14258	7.08027	7.1805	7.16384	8.832	8.12876	0.846758	0.412357
-14	-2	-2	0.667779	50.5811	50.5947	50.581	50.4341	67.6035	50.5357	50.3889	50.5046	50.3539	50.261	50.3262	67.54	50.65	0.795029	0.642788
3	-9	8	0.667806	55.0805	55.059	55.0885	54.8459	70.9334	55.1096	54.8751	55.1793	54.9502	54.8859	54.8858	70.93	55.695	0.838447	0.66744
-3	7	-11	0.667842	10.6918	10.7169	10.6866	10.6471	15.432	10.61	10.5652	10.4558	10.4051	10.4858	10.4889	15.34	10.4114	0.809573	0.430204
3	-5	-16	0.667868	13.7574	13.7467	13.751	13.6977	17.2485	13.8518	13.7916	14.0579	14.0074	13.9288	13.8973	17.28	14.0752	0.730823	0.447448
-14	-6	12	0.668251	27.4082	27.412	27.4009	27.3087	36.4844	27.4332	27.3334	27.5	27.4039	27.3578	27.36	36.46	27.1828	0.6783	0.519889
5	-1	13	0.668393	52.9527	52.9639	52.94	52.6993	67.0335	52.9618	52.7098	52.9509	52.7055	52.6769	52.6846	67.06	54.032	0.850309	0.655046
11	-7	2	0.668566	2.61865	2.62517	2.61601	2.71551	10.677	2.57701	2.67368	2.47168	2.56573	2.70035	2.68257	10.75	3.67503	1.32812	0.387805
-8	10	2	0.668818	20.5179	20.5389	20.5162	20.4349	23.5428	20.4127	20.33	20.1805	20.0933	20.3063	20.2682	23.35	20.5267	0.615099	0.48275
-4	-4	17	0.669564	15.6328	15.6165	15.6314	15.4688	13.8639	15.7207	15.5566	15.9435	15.789	15.6131	15.6085	13.63	16.8962	0.719847	0.456206
-4	-10	9	0.669597	6.11146	6.11331	6.1094	6.13836	10.2344	6.12076	6.14693	6.16416	6.18948	6.16981	6.18241	10.38	5.89773	0.826799	0.406996
-3	-3	-14	0.669612	32.3812	32.3924	32.3725	32.2199	37.2157	32.3707	32.2107	32.3173	32.1618	32.1852	32.183	37.31	33.1412	0.788825	0.546149
16	4	-5	0.669718	50.1257	50.1406	50.1228	49.884	61.9891	50.0845	49.8443	50.0029	49.7629	49.7407	49.7739	62.08	51.244	0.723275	0.639336
-2	2	-15	0.669909	63.252	63.2795	63.2382	63.0394	86.8395	63.2042	62.9928	63.1147	62.9051	62.9414	62.953	87.14	64.157	0.862748	0.709772
6	-2	12	0.669975	6.74513	6.72948	6.74713	6.64413	3.17281	6.78446	6.68443	6.83163	6.73791	6.766	6.73296	3.184	7.82744	0.895187	0.409302
-8	-6	16	0.670546	71.6268	71.582	71.6332	71.3295	99.1639	71.7563	71.4589	72.0415	71.7595	71.6269	71.5921	99.37	73.2481	0.894399	0.753876
12	6	2	0.6706	8.59287	8.58312	8.59699	8.56176	7.7688	8.62737	8.59617	8.7689	8.73976	8.51605	8.58979	7.879	8.601	0.788154	0.419529
12	8	-3	0.670663	18.7309	18.6946	18.7459	18.7024	30.6652	18.8157	18.7871	19.0838	19.0592	18.8358	18.869	30.56	18.373	0.663688	0.47374
7	-9	4	0.670703	31.6443	31.6342	31.6539	31.4212	31.9263	31.6472	31.425	31.6943	31.4733	31.3488	31.39	31.8	32.6902	0.723897	0.54212
4	-8	9	0.670786	54.9956	54.9842	54.9994	54.7415	71.5972	55.0212	54.7672	55.1136	54.8635	54.7749	54.786	71.67	56.008	0.82347	0.665836
-13	-3	17	0.670857	11.5528	11.5633	11.5476	11.5437	12.4384	11.5544	11.5453	11.5837	11.5746	11.5703	11.5753	12.53	11.6212	0.760502	0.435301
16	4	-12	0.671277	40.3266	40.3149	40.326	40.1579	54.6124	40.3722	40.204	40.4766	40.3142	40.2352	40.2397	54.62	40.8961	0.661658	0.588163
0	-6	-14	0.6715	44.322	44.3086	44.3187	44.1045	57.2827	44.3651	44.1489	44.3866	44.1803	44.2103	44.1836	57.55	45.4204	0.761091	0.609519
3	-11	-5	0.671587	60.34	60.3024	60.3604	60.0799	82.2089	60.3428	60.0848	60.3327	60.0807	60.0932	60.0788	82.09	61.1033	0.740363	0.693812
-17	-1	5	0.671773	50.1794	50.1918	50.1795	49.9674	67.9767	50.1148	49.9032	50.0005	49.786	49.7808	49.8142	68.05	50.6079	0.715873	0.64007
-10	4	-7	0.671969	50.8273	50.8428	50.8226	50.5736	61.4655	50.7889	50.5364	50.6962	50.4446	50.421	50.4522	61.47	51.6539	0.88803	0.644604
-12	-2	18	0.672159	8.98921	9.00475	8.98284	8.91755	11.7067	8.91832	8.8473	8.6967	8.62669	8.82089	8.76713	11.54	9.05098	0.758496	0.422007
-6	-6	16	0.672227	51.2275	51.2043	51.2292	51.0397	70.3772	51.3045	51.1165	51.4902	51.311	51.1797	51.1829	70.63	51.8233	0.807501	0.645767
-8	-10	7	0.672479	3.08778	3.07415	3.08941	3.02003	3.52667	3.12582	3.05822	3.19667	3.1345	3.06919	3.05618	3.117	3.94267	1.06837	0.390414
-11	1	-7	0.672506	27.3252	27.3365	27.3258	27.1641	31.3936	27.2941	27.1333	27.2498	27.0843	26.9967	27.0469	31.5	27.769	0.800017	0.518745
0	-10	-8	0.672572	11.2686	11.2471	11.2726	11.1694	11.8601	11.3486	11.2491	11.5328	11.4396	11.3031	11.3035	11.88	12.01	0.730836	0.433475
10	-2	8	0.672713	14.9832	15.0063	14.978	14.9352	21.3499	14.9496	14.9012	14.9195	14.8639	14.8094	14.861	21.47	14.9208	0.810114	0.453343
-3	11	-2	0.672921	1.58954	1.5613	1.6036	1.5232	3.79798	1.62416	1.55834	1.7073	1.64496	1.5699	1.57477	3.826	3.20374	1.19523	0.382343
17	1	-13	0.673041	54.5508	54.5345	54.5506	54.2856	68.2281	54.5786	54.3148	54.578	54.3229	54.2937	54.2905	68.42	55.3208	0.762666	0.663619
9	9	1	0.673088	23.5134	23.5292	23.51	23.5142	33.5524	23.477	23.4774	23.4375	23.4334	23.3822	23.4412	33.72	22.6763	0.679309	0.498198
-17	3	9	0.67316	11.8979	11.9301	11.8931	11.8924	19.8015	11.793	11.787	11.611	11.5953	11.73	11.7281	19.72	11.3652	0.646084	0.436536
-4	-10	-5	0.67316	28.555	28.5562	28.5593	28.4118	34.5619	28.5122	28.3694	28.4497	28.3062	28.3449	28.3453	34.63	29.1554	0.678009	0.525793
1	11	-5	0.673182	45.8185	45.8	45.8317	45.6234	62.8063	45.8132	45.62	45.7991	45.6079	45.5891	45.6045	62.73	46.2719	0.670213	0.616949
-3	-5	-13	0.67341	56.3742	56.3674	56.3638	56.1628	74.1549	56.4667	56.2556	56.6626	56.4617	56.3299	56.3314	73.99	56.7852	0.845506	0.673535
7	-5	-17	0.673433	42.5624	42.5345	42.5666	42.3373	59.2178	42.6265	42.4013	42.7294	42.5141	42.4656	42.4346	59.07	43.7207	0.772178	0.599946
-1	11	-4	0.673753	11.3532	11.3463	11.3571	11.2422	16.8589	11.3399	11.2299	11.2736	11.1668	11.1658	11.1737	16.97	11.8866	0.592888	0.434219
12	-8	-10	0.673997	7.08114	7.0407	7.09126	7.04546	10.3128	7.1657	7.12993	7.29213	7.26643	7.32143	7.24726	10.36	7.36312	0.716345	0.41137
2	-6	-15	0.674067	7.00608	7.04077	6.99997	7.00605	12.5778	6.90543	6.90641	6.71348	6.70602	6.75415	6.79708	12.73	7.09063	0.863621	0.411185
-7	-7	15	0.674103	55.8766	55.848	55.8755	55.6149	70.6237	55.9822	55.7211	56.1865	55.9401	55.8358	55.8124	70.65	57.0322	0.789221	0.671459
17	3	-8	0.674238	63.023	63.0157	63.028	62.7163	81.2628	62.9823	62.677	62.8831	62.5809	62.6472	62.6307	81.35	63.9249	0.767515	0.708033
15	-5	-3	0.674345	10.0194	9.98032	10.0407	9.9441	8.11562	10.0324	9.95743	10.0461	9.97394	9.96341	9.95359	8.015	10.2963	0.662124	0.426637
-14	-2	17	0.674424	24.7888	24.7761	24.7913	24.6771	29.4081	24.8089	24.6974	24.809	24.7017	24.7329	24.7101	29.66	25.2549	0.738608	0.505822
-10	8	-2	0.674547	25.6454	25.6502	25.6455	25.5267	28.3565	25.6324	25.5145	25.6101	25.4936	25.4777	25.4909	28.46	26.201	0.707535	0.509955
-17	3	10	0.674554	48.3374	48.3445	48.3282	48.0645	55.817	48.3336	48.0612	48.3163	48.0498	48.035	48.0306	55.73	49.2567	0.680726	0.630548
-5	11	3	0.674617	25.9218	25.916	25.9221	25.7872	38.5118	25.9535	25.8189	26.068	25.9379	25.8194	25.8359	38.63	26.0985	0.568128	0.51175
13	-7	-2	0.674624	13.4186	13.3954	13.4297	13.3037	15.9278	13.4538	13.3387	13.5478	13.4362	13.3011	13.3274	16.02	14.3734	0.684822	0.445079
4	0	14	0.674698	95.4127	95.4303	95.396	95.0762	133.298	95.4264	95.0914	95.4658	95.1377	95.0396	95.0755	133.4	95.7939	0.979986	0.880916
-6	-10	9	0.674724	51.1366	51.1193	51.1343	50.9105	68.4231	51.206	50.9809	51.3544	51.1414	51.086	51.0623	68.53	51.9459	0.698127	0.645648
-9	-5	17	0.674859	23.8483	23.8124	23.8584	23.6479	27.2938	23.9157	23.7151	24.047	23.8555	23.7718	23.7485	27.33	25.1044	0.703977	0.500543
-5	-11	2	0.674933	4.19359	4.21468	4.18278	4.25019	6.43434	4.1911	4.24705	4.23249	4.28552	4.24525	4.27567	6.586	4.13616	0.93588	0.396072
8	-8	5	0.675182	6.25748	6.29647	6.24258	6.23703	8.49396	6.19565	6.17522	6.0642	6.03872	6.12758	6.12983	8.511	6.37523	0.86995	0.407398
-12	-4	17	0.675283	23.1461	23.112	23.152	22.9811	30.324	23.2523	23.0867	23.4859	23.3304	23.175	23.1613	30.21	24.0009	0.654638	0.49659
-16	-2	2	0.675352	52.1156	52.1285	52.1146	51.9677	72.8278	52.0672	51.9196	52.0274	51.8771	51.8378	51.8801	72.88	52.2176	0.730942	0.650632
8	10	-1	0.675521	52.1341	52.11	52.1539	51.9033	76.4922	52.1054	51.8755	52.0871	51.8563	51.8457	51.8548	76.51	52.6247	0.705264	0.650903
-11	-3	18	0.675597	61.9407	61.9172	61.9449	61.6565	82.1434	62.0322	61.7482	62.2911	62.0163	61.8339	61.8365	82.37	63.6203	0.794109	0.702413
11	5	5	0.675836	1.55821	1.52187	1.57401	1.5182	3.76281	1.6209	1.58117	1.75939	1.72389	1.63489	1.63412	3.717	2.0092	1.92178	0.382623
2	10	-9	0.675893	53.6171	53.5953	53.618	53.368	69.3883	53.676	53.4282	53.7605	53.525	53.4551	53.4449	69.38	54.237	0.754679	0.658145
-11	9	6	0.675898	59.723	59.6955	59.7373	59.4398	74.9705	59.7678	59.4849	59.9269	59.648	59.4276	59.4843	74.98	60.6105	0.749457	0.690864
1	-1	-17	0.675975	5.09119	5.1002	5.09075	5.20101	11.5326	5.04779	5.1575	4.93163	5.03656	5.19697	5.17838	11.74	5.60042	0.929319	0.400907
11	-9	-5	0.676593	14.0692	14.0941	14.0627	14.0606	18.0044	14.0003	13.9916	13.866	13.8512	13.8769	13.9134	18.09	13.4674	0.626139	0.448751
14	-4	1	0.676691	46.9633	46.9616	46.9713	46.7808	57.7865	46.9016	46.7207	46.7502	46.5696	46.5915	46.6185	57.9	47.3366	0.748283	0.623289
-13	-1	18	0.676697	13.1299	13.128	13.1322	13.0726	16.1023	13.147	13.0901	13.2358	13.1789	13.0897	13.111	16.12	13.5596	0.658473	0.443706
5	-11	-4	0.676766	16.2105	16.1949	16.2191	16.0962	19.0176	16.2358	16.1226	16.2968	16.187	16.1063	16.1242	18.95	16.761	0.611267	0.460118
4	-2	-18	0.67684	14.3519	14.3596	14.3465	14.2361	18.4145	14.3105	14.1953	14.1811	14.0693	14.1871	14.1382	18.16	15.0164	0.720445	0.450122
14	-6	-2	0.677141	8.03137	8.0269	8.03623	8.03729	12.9192	8.01747	8.02309	7.97163	7.97473	8.06046	8.04455	13.27	8.01207	0.662217	0.416425
4	4	13	0.677176	8.4382	8.39269	8.4525	8.37638	10.0858	8.50333	8.44246	8.57982	8.52859	8.59289	8.53346	9.986	8.90761	0.802316	0.419053
-15	-5	13	0.677186	24.9633	24.9402	24.9613	24.8128	30.4921	25.0684	24.918	25.2633	25.1233	25.0418	25.0127	30.56	25.6397	0.603173	0.506167
-11	-7	14	0.677195	31.821	31.8377	31.8171	31.7329	45.1792	31.7887	31.7009	31.7758	31.6856	31.6808	31.6959	45.22	31.8582	0.689936	0.543164
2	6	13	0.677606	26.2071	26.2166	26.202	26.1724	42.4519	26.1872	26.1522	26.1658	26.1306	26.1238	26.1366	42.57	25.8622	0.748844	0.512926
-11	-9	7	0.677665	3.59994	3.61516	3.60533	3.5848	0.252339	3.49088	3.4762	3.27257	3.24777	3.32545	3.35272	0.3823	3.6406	1.20569	0.392883
5	-11	-1	0.677712	58.0335	58.033	58.0334	57.7957	80.3978	58.021	57.784	58.0135	57.7822	57.7534	57.7554	80.4	58.3653	0.681268	0.68242
-17	3	7	0.677775	15.2394	15.2114	15.2443	15.2145	25.8469	15.3085	15.2846	15.4136	15.3993	15.3842	15.3533	25.88	15.0372	0.628561	0.454889
-2	10	-7	0.677913	2.65955	2.62854	2.67105	2.66898	7.71382	2.71583	2.72488	2.83505	2.84704	2.80299	2.79405	7.81	3.00857	1.36251	0.387583
-1	-1	-16	0.678057	24.0461	24.0479	24.0453	23.905	29.8972	24.0116	23.8713	23.9209	23.7831	23.8581	23.8361	29.83	24.5616	0.740104	0.501471
16	2	-15	0.67822	50.2379	50.245	50.2337	50.0171	63.4456	50.2236	50.0039	50.2113	49.9947	49.9873	49.9865	63.34	51.0064	0.701195	0.641166
-17	3	11	0.678404	0.654997	0.68264	0.648957	0.648893	1.34401	0.576086	0.569843	0.422121	0.409369	0.443499	0.471523	1.371	1.6557	1.83596	0.377928
-12	-6	15	0.678668	7.9988	7.96325	8.00119	7.99139	17.4052	8.11781	8.10991	8.31032	8.31317	8.26127	8.22641	17.51	8.04465	0.771422	0.416436
-13	-7	12	0.678725	39.8832	39.8685	39.8777	39.7137	54.2354	39.9728	39.8031	40.1636	40.0037	39.8942	39.8847	54.28	40.3499	0.574204	0.58526
-9	-1	19	0.67886	27.9647	27.9471	27.974	27.7292	35.0763	27.9821	27.7477	27.9777	27.7456	27.649	27.678	34.99	29.8387	0.755303	0.522831
-5	-7	15	0.678861	17.8016	17.7861	17.8018	17.7132	22.2949	17.8538	17.7654	17.9509	17.8693	17.8312	17.8168	22.32	18.1275	0.659613	0.469084
0	8	12	0.679058	35.4217	35.396	35.4244	35.2802	50.5792	35.4714	35.3304	35.5246	35.3928	35.4039	35.3707	50.52	35.4742	0.685071	0.562026
5	3	-18	0.679094	31.9472	31.9146	31.9583	31.71	40.727	32.0331	31.7962	32.2827	32.0529	31.8222	31.8454	40.69	33.9293	0.723765	0.543841
-6	10	-3	0.679267	38.7137	38.6899	38.7341	38.4907	50.7789	38.6806	38.4588	38.6348	38.4119	38.3948	38.4112	50.59	39.4381	0.601852	0.580056
-16	4	4	0.679373	30.5213	30.4822	30.5404	30.4233	45.3625	30.5645	30.4676	30.6922	30.6002	30.4789	30.5012	45.54	30.606	0.577721	0.536479
7	-3	11	0.679388	1.66172	1.64368	1.65936	1.65946	1.98021	1.75228	1.75063	1.9209	1.92882	1.87051	1.84986	2.055	2.30183	1.98517	0.382994
11	9	-4	0.679742	19.5175	19.515	19.5226	19.322	19.322	19.5067	19.312	19.492	19.298	19.179	19.2313	19.18	20.6591	0.618409	0.477248
-12	8	2	0.680054	10.3961	10.4197	10.3855	10.2938	6.57953	10.3544	10.2534	10.2173	10.118	10.2482	10.206	6.453	11.4473	0.626233	0.428848
-12	0	-6	0.680126	35.687	35.6987	35.6897	35.4339	39.0034	35.6199	35.3676	35.4866	35.2307	35.2532	35.264	38.58	36.9794	0.719635	0.564055
10	6	-16	0.680249	6.86779	6.87627	6.8666	6.89057	10.051	6.85375	6.87671	6.83905	6.8591	6.90093	6.90494	10.24	6.8129	0.729045	0.410877
-5	-9	12	0.680334	40.1701	40.1503	40.1719	40.0416	55.7729	40.2256	40.0976	40.3363	40.2154	40.1847	40.1693	55.81	40.282	0.601566	0.58634
-13	5	-2	0.680576	33.4	33.3722	33.4188	33.2745	47.0889	33.3617	33.2374	33.2742	33.1519	33.2267	33.2128	47.09	33.6941	0.6188	0.550534
-8	-10	8	0.68059	25.4024	25.3723	25.4124	25.2693	32.6859	25.4351	25.3019	25.4614	25.3345	25.3493	25.3228	32.83	26.0888	0.609854	0.508595
-15	-3	0	0.680604	52.9222	52.9211	52.9276	52.7723	73.0907	52.8876	52.7385	52.8379	52.6884	52.6165	52.6762	73.29	52.6243	0.71669	0.654704
-9	-7	15	0.680692	26.0327	26.0256	26.024	25.9251	33.8155	26.1133	26.0057	26.2818	26.1834	26.0805	26.0729	33.77	26.3439	0.608657	0.512894
9	3	9	0.68074	2.88838	2.91484	2.88685	2.90092	4.32295	2.79258	2.80441	2.62184	2.62328	2.74572	2.74709	4.378	2.41891	1.93906	0.389254
-15	1	-1	0.680801	59.8862	59.9001	59.8924	59.6282	82.131	59.7957	59.5387	59.6561	59.3929	59.374	59.425	82.19	60.4089	0.770225	0.69168
-14	-6	13	0.680943	3.60359	3.6134	3.60057	3.60984	8.29964	3.59999	3.60642	3.60493	3.60974	3.57614	3.59652	8.274	3.12485	1.27285	0.393405
9	9	-11	0.681034	6.19492	6.18234	6.19749	6.17341	6.07011	6.23896	6.21714	6.33578	6.31679	6.24912	6.24694	5.793	5.99861	0.767188	0.406668
3	-11	-6	0.681246	11.1195	11.1084	11.1226	11.0899	20.3879	11.1316	11.1021	11.136	11.1089	11.1284	11.1111	20.38	11.2083	0.594441	0.4331
16	4	-13	0.681348	38.0563	38.0146	38.0672	37.9433	56.9448	38.1281	38.0159	38.2283	38.126	38.1416	38.1055	57.09	37.9353	0.642492	0.575735
-5	11	5	0.681357	36.0447	36.0379	36.0488	36.0175	57.4889	36.0129	35.9862	35.9126	35.8857	36.0184	36.0003	57.69	35.3142	0.627198	0.565522
-1	-9	11	0.681361	16.5806	16.5543	16.5872	16.5503	23.7262	16.6309	16.6001	16.6887	16.6623	16.6523	16.642	23.82	16.5151	0.610127	0.462204
-2	-8	13	0.681846	36.3679	36.3543	36.3662	36.1932	45.03	36.4182	36.2439	36.5028	36.3364	36.2807	36.2718	44.98	37.2749	0.628524	0.566071
-11	-9	8	0.681874	75.7299	75.6897	75.7471	75.449	106.924	75.756	75.4754	75.8328	75.5592	75.5571	75.523	107.1	75.7706	0.765262	0.775987
6	-6	10	0.682068	65.6591	65.6407	65.6684	65.3583	85.6303	65.6482	65.3481	65.622	65.3258	65.3464	65.3282	85.53	66.584	0.828479	0.723196
8	4	-18	0.682436	26.8719	26.8689	26.8687	26.7281	36.7994	26.8687	26.7248	26.823	26.6841	26.7361	26.7066	36.77	27.2531	0.66553	0.516834
3	-1	-18	0.682506	8.29789	8.30442	8.29359	8.27391	10.0703	8.28496	8.26111	8.21428	8.19132	8.26138	8.25027	10.28	7.96684	0.811152	0.417971
-14	-4	16	0.682562	31.079	31.0923	31.077	30.9577	37.8749	31.0397	30.9189	30.9962	30.8737	30.8923	30.8925	37.75	31.3855	0.643676	0.539837
-7	-1	19	0.682592	0.216351	0.190855	0.229488	0.128101	1.53595	0.242081	0.154373	0.280959	0.194786	0.114541	0.129774	1.578	3.08059	1.55658	0.375157
8	-6	8	0.682668	68.8894	68.8874	68.8912	68.6567	94.3062	68.8824	68.6502	68.9121	68.683	68.5999	68.6303	94.37	68.8294	0.854855	0.739922
-1	9	-10	0.682676	34.3487	34.3288	34.3584	34.2553	50.724	34.3551	34.2621	34.3578	34.2672	34.3591	34.324	50.87	34.315	0.628904	0.55697
17	-1	-4	0.682682	4.33857	4.33665	4.34578	4.29382	4.97973	4.29739	4.2532	4.20929	4.16188	4.25173	4.23164	4.908	5.25242	0.82187	0.396916
5	-11	0	0.682922	3.73518	3.75495	3.7276	3.73643	5.07882	3.71629	3.71726	3.71047	3.70768	3.64289	3.69048	5.16	3.95981	0.966402	0.39399
3	11	3	0.682937	40.864	40.8594	40.8671	40.643	55.3463	40.8821	40.6622	40.9686	40.7532	40.625	40.653	55.33	41.6566	0.614574	0.59078
-7	-9	12	0.683318	46.2657	46.2359	46.2647	46.034	59.4337	46.3707	46.1396	46.5486	46.3317	46.2352	46.2145	59.41	47.0459	0.62125	0.61888
-5	-5	17	0.683339	20.6369	20.614	20.6437	20.5756	28.6771	20.6824	20.6208	20.7584	20.7008	20.6902	20.6756	28.83	20.5759	0.71363	0.483919
-10	-8	13	0.683507	42.0286	42.0073	42.0294	41.8225	54.3638	42.0882	41.8828	42.1882	41.9922	41.9388	41.9233	54.32	42.9308	0.62069	0.597498
17	3	-6	0.683735	67.0034	67.0106	67.0024	66.7457	89.7191	66.9736	66.7173	66.9183	66.6637	66.6115	66.6609	89.93	67.1027	0.760382	0.7302
7	7	8	0.684229	1.78615	1.74287	1.79645	1.75935	6.69173	1.90187	1.87487	2.13229	2.11501	1.99603	1.97572	6.645	2.73146	1.56535	0.383335
17	1	-14	0.684241	20.0498	20.0694	20.0429	20.0345	28.4625	20.0186	20.0037	19.9799	19.9628	19.9739	19.9999	28.71	20.0594	0.59548	0.480029
-12	-8	11	0.684278	43.449	43.4379	43.4414	43.2259	57.2495	43.5582	43.3348	43.8008	43.5879	43.3991	43.4129	57.42	44.2286	0.622808	0.604427
8	-10	0	0.684595	12.2694	12.2822	12.2702	12.268	16.7507	12.1953	12.1935	12.0824	12.0757	12.1695	12.1658	16.68	11.5113	0.599471	0.439087
17	3	-12	0.68467	48.1739	48.1948	48.1548	48.0074	65.4411	48.2039	48.0371	48.302	48.1403	48.0455	48.0664	65.52	48.0568	0.653893	0.629431
2	8	11	0.684847	38.9558	38.9215	38.9629	38.7065	43.8261	39.0339	38.785	39.1472	38.9093	38.8622	38.8278	43.81	40.2044	0.690315	0.581101
4	-2	14	0.684871	16.9486	16.9469	16.9484	16.8025	17.8475	16.9575	16.8125	16.9706	16.828	16.7901	16.7952	17.66	17.967	0.657807	0.463985
-15	-3	16	0.685103	61.2877	61.258	61.2974	60.9944	76.4235	61.3325	61.04	61.4419	61.1573	61.1105	61.0844	76.29	62.4795	0.747024	0.700659
4	-6	-16	0.685208	38.0996	38.0733	38.1072	37.945	48.1962	38.1745	38.0199	38.3728	38.2235	38.0811	38.0965	48.14	38.5023	0.65544	0.576586
11	9	-3	0.685311	15.731	15.7609	15.7181	15.7403	26.8634	15.6854	15.6943	15.5965	15.6018	15.6713	15.6804	27.03	15.3311	0.596523	0.457346
7	-5	10	0.685316	23.3911	23.4067	23.3936	23.3037	31.5493	23.3086	23.2208	23.1692	23.0727	23.1087	23.13	31.45	23.2202	0.72665	0.497662
-1	-11	6	0.685379	28.9168	28.9258	28.911	28.797	39.4055	28.9212	28.8027	28.9439	28.8292	28.7689	28.7887	39.36	29.2025	0.598814	0.527911
16	0	-16	0.685395	35.9504	35.9288	35.9617	35.8377	48.9007	35.9674	35.8549	35.9879	35.8756	35.894	35.8944	49.24	36.2674	0.610789	0.564775
-6	-8	14	0.685408	18.2365	18.2104	18.2422	18.1084	16.9729	18.2876	18.1604	18.3597	18.2407	18.1955	18.1823	16.72	18.8417	0.554182	0.470747
-15	1	17	0.685859	0.705852	0.685429	0.709575	0.60108	1.04773	0.765041	0.660021	0.88918	0.790614	0.663429	0.663307	1.007	3.80494	0.935332	0.377981
1	11	5	0.686064	15.2436	15.222	15.2485	15.134	18.219	15.2818	15.1719	15.3556	15.2523	15.1989	15.1828	18.12	15.4258	0.544514	0.455073
-5	9	-7	0.686273	4.16982	4.21151	4.16183	4.16718	3.91102	4.07899	4.07649	3.93587	3.92162	3.87022	3.95623	3.893	3.72866	1.13411	0.396056
-11	1	19	0.686392	5.49201	5.51848	5.47828	5.56597	8.70036	5.4626	5.53599	5.41587	5.48863	5.57456	5.55438	8.852	5.37205	0.910721	0.402865
5	7	10	0.686681	17.9096	17.9445	17.904	17.8383	20.2958	17.8047	17.7334	17.6336	17.5531	17.6283	17.6466	20.05	17.8076	0.701526	0.469157
-10	-4	18	0.686893	1.41436	1.4028	1.41736	1.49919	11.3819	1.43124	1.51524	1.48407	1.56778	1.55135	1.55519	11.62	2.66316	1.45117	0.38126
8	-2	-19	0.686909	27.4163	27.4218	27.4144	27.2874	36.0161	27.4192	27.2909	27.4313	27.3033	27.2432	27.2675	36.03	27.8614	0.701374	0.519087
-15	5	2	0.687515	21.9565	21.946	21.9657	21.843	26.8006	21.9196	21.8076	21.8218	21.7121	21.8283	21.7881	26.62	22.3667	0.524389	0.491114
-11	-5	17	0.687547	15.9024	15.9001	15.8972	15.845	16.4612	15.9404	15.8827	16.0176	15.9646	15.9471	15.9338	16.6	16.2609	0.548223	0.458634
-13	7	1	0.687666	14.7337	14.7106	14.7415	14.6496	22.1692	14.749	14.6658	14.7695	14.6932	14.6984	14.6657	21.88	14.942	0.467089	0.452268
4	10	-10	0.687751	26.6577	26.6368	26.6611	26.5016	32.7681	26.7157	26.56	26.8341	26.6857	26.5824	26.5858	32.74	27.1674	0.490431	0.515478
-13	-5	16	0.687875	2.42071	2.39391	2.42088	2.43426	5.19554	2.55642	2.56904	2.8452	2.86612	2.69027	2.69908	5.409	2.42345	1.44652	0.386737
-1	-7	14	0.687945	0.0357753	0.00710015	0.0379922	0.00062841	4.44098	0.128134	0.0923411	0.273435	0.245912	0.198164	0.163478	4.534	1.81396	1.59973	0.37388
-13	3	-4	0.688021	23.2314	23.2636	23.2216	23.083	25.8491	23.1629	23.0158	23.0036	22.8545	22.9039	22.9217	25.65	23.574	0.661484	0.497343
18	0	-10	0.688194	29.6737	29.6507	29.6877	29.6207	43.1036	29.646	29.5934	29.5446	29.4917	29.6454	29.6121	43.23	29.3653	0.633943	0.532132
-9	9	-2	0.688333	15.5321	15.5087	15.5465	15.4426	23.1183	15.5309	15.442	15.529	15.4416	15.3649	15.4024	23.26	15.9616	0.55826	0.456535
-5	11	6	0.68834	27.2648	27.2542	27.2677	27.1411	40.2526	27.2628	27.1399	27.2398	27.1219	27.0977	27.1068	40.43	27.4082	0.585866	0.51874
-11	-9	9	0.68848	8.31313	8.32119	8.31923	8.28279	9.2234	8.23693	8.20699	8.07851	8.04102	8.0999	8.12327	9.274	8.20738	0.585844	0.4177
3	9	-12	0.688585	68.5249	68.483	68.525	68.2129	91.5056	68.6668	68.356	68.9344	68.6433	68.5878	68.528	91.6	69.4673	0.736476	0.737557
3	1	15	0.688674	43.0034	42.996	43.0066	42.7584	51.3989	42.9959	42.7523	42.9621	42.7218	42.6926	42.7028	51.49	44.4634	0.722986	0.60295
5	-3	13	0.688774	11.1078	11.1187	11.1058	11.0918	14.8449	11.0742	11.0581	11.0274	11.0083	10.9952	11.0169	14.78	11.1357	0.71604	0.432487
-10	-2	19	0.6888	28.2375	28.2371	28.2372	28.0903	35.3415	28.2612	28.1142	28.3432	28.1984	28.0948	28.1207	35.25	28.6429	0.699125	0.523365
8	8	-14	0.688862	26.4612	26.4499	26.4561	26.3639	40.3512	26.5249	26.4283	26.621	26.5337	26.5465	26.5086	40.48	26.6845	0.571577	0.514457
-11	7	-3	0.68889	8.07359	8.05631	8.08115	7.98691	9.19747	8.10471	8.01892	8.20499	8.12367	8.0139	8.02531	9.104	8.78152	0.554715	0.416537
9	-5	8	0.688953	28.0529	28.0326	28.0688	27.9135	34.9079	28.019	27.8801	27.9474	27.8067	27.7916	27.814	34.81	28.2054	0.659455	0.522819
14	0	-18	0.689055	21.9289	21.9242	21.929	21.6678	15.3777	21.9639	21.7035	22.0438	21.7888	21.6564	21.6764	15.33	24.2215	0.572996	0.489285
-6	-4	18	0.689188	19.207	19.1868	19.2128	19.2031	33.9596	19.2469	19.2427	19.3249	19.3227	19.2985	19.2956	34.11	18.8116	0.674871	0.47528
1	-7	13	0.68962	22.7756	22.7369	22.7831	22.657	30.7025	22.839	22.7214	22.8636	22.7576	22.8681	22.7921	30.75	23.5141	0.626072	0.494968
-6	-10	10	0.690211	10.8452	10.8189	10.851	10.7282	10.6899	10.8979	10.7813	10.968	10.8589	10.8477	10.8186	10.84	11.9526	0.564985	0.431346
-12	2	-6	0.690219	27.2852	27.3169	27.2729	27.1527	31.9809	27.2502	27.1178	27.2128	27.0773	26.9483	27.0183	31.76	27.6761	0.632953	0.518903
-18	0	8	0.690425	54.5302	54.4956	54.5543	54.3237	71.72	54.4787	54.2733	54.3403	54.1344	54.2948	54.2567	71.79	54.1602	0.70645	0.664445
5	-11	1	0.690509	51.405	51.4251	51.3989	51.149	65.3285	51.3879	51.1329	51.3986	51.1457	51.0195	51.0702	65.3	52.5049	0.626065	0.646724
7	-9	5	0.690716	3.84655	3.88956	3.83166	3.85493	2.73091	3.753	3.76155	3.53369	3.53604	3.67332	3.67487	2.572	3.28264	0.917869	0.394594
-15	-5	14	0.690859	49.9888	49.9699	49.9875	49.8342	66.5856	50.071	49.9167	50.2534	50.1082	49.9754	49.9855	66.57	50.0535	0.660385	0.639309
-8	-10	9	0.69102	38.5055	38.4712	38.5142	38.32	52.5117	38.5929	38.4079	38.7908	38.6156	38.4909	38.4822	52.51	39.1549	0.634389	0.578277
-16	4	3	0.691306	15.3491	15.372	15.3434	15.1961	11.2219	15.2648	15.1139	15.0129	14.8628	15.027	14.9974	10.99	16.3675	0.523839	0.455639
-14	6	1	0.691402	16.6089	16.5933	16.6164	16.6052	26.4004	16.6415	16.6384	16.7523	16.7515	16.6965	16.7049	26.29	16.4275	0.425053	0.461859
-4	10	-6	0.691715	18.9399	18.9663	18.9339	18.8369	22.1911	18.8669	18.7641	18.7311	18.6241	18.685	18.6904	21.92	19.0199	0.512769	0.474776
-12	8	1	0.691728	32.8441	32.8388	32.8486	32.6985	43.4151	32.8272	32.6818	32.7833	32.6397	32.6369	32.648	43.55	33.4005	0.503221	0.548364
-12	4	-5	0.691781	36.4416	36.4656	36.4335	36.2537	43.5021	36.3837	36.1973	36.2261	36.0402	36.1181	36.1195	43.47	37.143	0.65247	0.567229
14	2	3	0.691931	7.17083	7.17096	7.17724	7.12782	7.7703	7.11495	7.07253	6.97535	6.92995	7.01115	7.01598	7.851	7.57451	0.673426	0.412183
-17	3	5	0.692054	10.709	10.6901	10.7164	10.6924	15.4022	10.7375	10.7218	10.7886	10.7768	10.7853	10.768	15.46	10.3235	0.530715	0.430869
-12	6	-3	0.692129	16.7309	16.7128	16.7381	16.7323	27.5794	16.7361	16.7379	16.7455	16.7504	16.7967	16.7735	27.58	16.3886	0.523359	0.462634
-4	6	-12	0.692155	66.0744	66.0741	66.0657	65.7986	90.0322	66.1198	65.8442	66.2299	65.9613	65.8695	65.8833	90.1	66.6648	0.822474	0.724503
-16	-2	1	0.692184	22.0516	22.036	22.0641	22.0081	32.2077	22.0169	21.9737	21.946	21.9014	21.9502	21.9576	32.21	22.068	0.582124	0.491426
5	-5	12	0.692344	11.6585	11.6015	11.6741	11.6548	21.4075	11.7683	11.7654	11.9427	11.9525	11.9905	11.9184	21.5	11.4822	0.705273	0.436431
-9	7	-6	0.692451	13.3779	13.3432	13.389	13.2641	12.5407	13.4381	13.3244	13.5515	13.4455	13.3466	13.3373	12.33	14.1815	0.56169	0.445014
-3	9	-9	0.692482	2.11804	2.1375	2.12294	2.11204	1.88761	1.99122	1.98589	1.72132	1.70507	1.83997	1.85869	1.997	2.53888	1.61001	0.38487
-13	-7	13	0.69249	43.5954	43.5576	43.6023	43.4291	59.7006	43.6812	43.5159	43.7891	43.6353	43.6233	43.5865	59.7	43.9087	0.624193	0.604311
-11	3	-7	0.692766	12.481	12.4546	12.4885	12.46	21.3187	12.5274	12.5073	12.6099	12.5965	12.5986	12.5639	21.28	12.2473	0.609982	0.439464
-4	-8	14	0.693109	14.586	14.5701	14.5879	14.5708	23.9625	14.6326	14.6174	14.7042	14.6938	14.7383	14.7011	24.23	14.6303	0.592143	0.451712
-3	-11	7	0.693178	53.6026	53.5513	53.6267	53.3348	66.3361	53.6371	53.3708	53.6779	53.4197	53.3644	53.3596	66.34	54.4376	0.662854	0.658471
-11	-9	2	0.693241	6.15523	6.14957	6.15924	6.08856	9.92674	6.1543	6.08837	6.13866	6.07368	6.05076	6.06135	9.845	6.92672	0.647868	0.40643
-17	-3	13	0.693285	4.11958	4.11507	4.12433	4.11294	4.62111	4.10266	4.09609	4.08171	4.07374	4.09953	4.09628	4.595	4.13379	0.914215	0.395703
0	-10	9	0.693301	7.18307	7.14622	7.19341	7.05527	2.48905	7.24935	7.122	7.35493	7.23766	7.18665	7.15549	2.308	8.67206	0.533828	0.411721
-10	8	-3	0.693434	30.2885	30.2799	30.2937	30.1587	42.0588	30.3043	30.1747	30.366	30.2383	30.1452	30.1759	42.26	30.7021	0.542609	0.534536
-6	8	-8	0.693585	21.6307	21.6386	21.6317	21.514	28.6497	21.593	21.4767	21.5208	21.4017	21.3864	21.4172	28.68	22.0112	0.547539	0.487947
16	4	-14	0.693677	16.4216	16.3845	16.4289	16.2943	20.455	16.5078	16.3809	16.6166	16.4995	16.5253	16.4679	20.5	17.4161	0.586697	0.461977
10	6	6	0.693926	2.43718	2.44063	2.43356	2.38812	0.856995	2.4291	2.3801	2.38866	2.3423	2.31931	2.33434	0.9474	2.93627	1.505	0.387097
0	4	-16	0.694039	29.5888	29.6206	29.5826	29.5508	46.2088	29.5025	29.4651	29.3767	29.3326	29.3837	29.4086	46.46	29.3268	0.679665	0.531662
-3	-7	15	0.694732	44.2599	44.239	44.2632	44.064	60.5727	44.3071	44.1119	44.3929	44.2052	44.1408	44.1377	60.58	44.929	0.564793	0.608011
9	-1	10	0.695089	14.1898	14.1923	14.1918	14.0564	15.0022	14.1767	14.0438	14.1806	14.0464	14.0252	14.0273	14.8	15.0419	0.624055	0.449325
3	11	4	0.695208	17.1497	17.1749	17.1401	17.1566	27.2676	17.1177	17.1242	17.0982	17.1002	17.0777	17.1171	27.48	16.8694	0.501975	0.464878
-13	-1	-5	0.695315	58.8079	58.8319	58.8033	58.5515	82.4536	58.7235	58.4676	58.5807	58.322	58.3529	58.3787	82.49	59.4786	0.725257	0.686626
6	-10	4	0.695391	11.1683	11.1967	11.1622	11.164	17.5966	11.0583	11.054	10.8358	10.8257	11.0438	11.0084	17.55	10.727	0.515552	0.43332
16	2	-16	0.695412	10.1258	10.1179	10.1204	10.1634	23.4264	10.216	10.2527	10.4388	10.4807	10.3381	10.3543	23.58	9.89857	0.593587	0.427926
-18	0	12	0.6956	26.3383	26.3336	26.336	26.1916	33.2311	26.3324	26.1867	26.2618	26.1225	26.1652	26.1454	32.96	26.4834	0.458449	0.512469
-14	-6	14	0.695801	20.2354	20.2327	20.2341	20.145	26.2023	20.2348	20.1453	20.2009	20.1147	20.0983	20.1034	26.11	20.4593	0.572979	0.480844
-17	-1	3	0.695818	64.4085	64.423	64.4098	64.1454	86.5666	64.3199	64.0577	64.1776	63.9132	63.9821	63.9971	86.72	65.1474	0.738214	0.715504
-2	0	18	0.695896	4.44308	4.43514	4.44765	4.25791	8.47541	4.46882	4.28464	4.57037	4.38963	4.23267	4.25574	8.878	8.04161	0.840438	0.397108
8	-10	1	0.695948	45.9922	45.9713	46.0095	45.774	64.1443	45.9515	45.7345	45.8349	45.6184	45.6095	45.6386	64.25	46.5197	0.617774	0.618586
7	-1	12	0.696039	24.3267	24.3383	24.318	24.1745	26.2171	24.3375	24.1858	24.3835	24.2344	24.1317	24.1538	26.01	25.1654	0.711144	0.503143
-1	-3	17	0.696134	7.92159	7.94639	7.91902	7.91613	9.61799	7.84491	7.84024	7.71915	7.70832	7.79562	7.79902	9.502	7.49766	0.748484	0.415681
6	-2	-19	0.696137	38.6192	38.6188	38.6195	38.3799	48.8826	38.6282	38.3902	38.6423	38.4079	38.3511	38.3616	48.85	40.1147	0.758966	0.578853
2	-4	-17	0.696277	17.4068	17.4098	17.4104	17.2983	17.7808	17.3521	17.2445	17.2196	17.1108	17.2256	17.2018	17.61	17.8507	0.669058	0.466168
8	4	10	0.696316	4.87913	4.9005	4.8815	4.84693	2.20287	4.7618	4.72952	4.51658	4.47463	4.62128	4.62172	1.989	5.09871	0.862679	0.399521
2	10	-10	0.696401	5.74812	5.72953	5.75319	5.7342	8.1253	5.79629	5.78195	5.89998	5.88865	5.833	5.82988	7.98	5.74882	0.591771	0.404165
-12	-8	12	0.696801	33.5335	33.4931	33.5438	33.4213	50.4744	33.6153	33.5031	33.7545	33.6519	33.636	33.5998	50.63	33.6069	0.579263	0.55188
-13	-3	18	0.696836	26.987	26.9613	26.9947	26.8691	40.2045	27.0155	26.8978	27.0716	26.96	26.9539	26.9241	40.08	27.6643	0.604536	0.517042
-9	-9	12	0.697392	43.378	43.3345	43.3841	43.1076	52.8065	43.4813	43.212	43.636	43.3828	43.3362	43.293	52.85	44.871	0.561305	0.604218
5	1	-19	0.697407	51.5135	51.5404	51.4993	51.3293	69.6537	51.4814	51.298	51.4107	51.2297	51.2978	51.2812	69.65	51.9421	0.805718	0.646958
-11	-9	10	0.697416	34.7875	34.7747	34.7883	34.6116	40.3382	34.8249	34.6488	34.9126	34.7428	34.6672	34.6691	40.34	35.0522	0.570319	0.558478
5	11	-7	0.697646	41.7088	41.6891	41.7172	41.5503	56.9298	41.7223	41.565	41.7214	41.569	41.5927	41.5812	57.12	41.8484	0.638817	0.595438
-1	-5	16	0.697649	8.98238	8.99484	8.98319	8.89082	10.5704	8.88764	8.79733	8.63859	8.54519	8.69801	8.68202	10.51	9.65526	0.714356	0.421729
17	1	-15	0.697653	46.7401	46.7086	46.754	46.4885	57.0446	46.7568	46.5065	46.7632	46.5183	46.5171	46.4997	56.93	47.4586	0.678535	0.622083
18	2	-9	0.698078	38.7399	38.7349	38.7438	38.4936	45.1577	38.7071	38.4619	38.6252	38.3826	38.4092	38.4015	45.03	39.4214	0.626763	0.579821
-14	4	-2	0.698155	31.5543	31.552	31.5606	31.4061	42.2941	31.5094	31.3624	31.4026	31.256	31.2707	31.2848	42.25	32.1959	0.543285	0.541646
1	-3	16	0.698156	59.2614	59.249	59.264	58.9788	78.7211	59.2706	58.9892	59.301	59.0262	58.9823	58.9743	78.48	60.3537	0.754994	0.689072
-18	2	10	0.69817	6.25382	6.27824	6.24698	6.22838	7.81075	6.20081	6.17483	6.10141	6.06962	6.0565	6.08661	7.682	5.59043	0.723047	0.407201
-11	-7	15	0.698307	40.757	40.7312	40.7653	40.5682	54.4595	40.7747	40.5867	40.7845	40.6028	40.6293	40.5972	54.38	41.2993	0.550149	0.591117
2	-10	8	0.698606	28.5448	28.5339	28.5504	28.3795	35.3621	28.5476	28.3826	28.5412	28.3785	28.3395	28.3498	35.22	29.382	0.518595	0.525672
8	-8	6	0.698713	11.0237	11.0359	11.0168	10.9081	8.80078	11.0037	10.8887	10.902	10.7896	10.8761	10.8529	8.858	12.2593	0.450346	0.432226
-9	-3	19	0.698936	18.1982	18.2209	18.1858	18.1876	24.5725	18.18	18.1691	18.1594	18.1484	18.1778	18.1762	24.68	18.0323	0.588959	0.471316
4	-8	10	0.699001	13.0953	13.1212	13.0934	13.0322	20.0206	12.9809	12.918	12.7425	12.6706	12.773	12.7886	19.88	12.8406	0.589628	0.44338
-14	-2	18	0.699019	23.0702	23.0495	23.0753	22.9345	32.1482	23.099	22.9634	23.1308	23.001	22.9973	22.97	32.05	23.8805	0.460421	0.496355
1	-5	15	0.699545	7.52649	7.49512	7.53304	7.49835	16.1968	7.60196	7.57334	7.73916	7.71708	7.71419	7.67601	16.38	7.76741	0.753555	0.414064
3	7	12	0.699695	27.4468	27.4671	27.436	27.2978	35.9806	27.4109	27.2618	27.33	27.1811	27.1712	27.1928	36	27.9531	0.655139	0.519463
-1	-11	7	0.699746	21.7203	21.7109	21.7286	21.6538	30.2032	21.6872	21.622	21.5749	21.5102	21.6275	21.6056	30.35	21.8619	0.444831	0.489317
-2	0	-16	0.700057	56.4271	56.4118	56.4347	56.1707	73.8797	56.4246	56.1694	56.4233	56.1715	56.206	56.1917	74	57.698	0.757686	0.67437
7	-11	-4	0.700068	7.70138	7.71352	7.69435	7.68622	16.5834	7.67292	7.65738	7.60177	7.58523	7.60994	7.6168	16.59	7.68292	0.595551	0.414949
2	-4	15	0.700192	54.8357	54.815	54.8369	54.623	77.9728	54.8945	54.6826	55.0282	54.8259	54.7264	54.7237	77.93	55.3191	0.725477	0.665063
-6	4	-12	0.700255	26.8579	26.8737	26.8557	26.7369	38.204	26.8072	26.6866	26.737	26.6123	26.6194	26.6456	38.19	27.3602	0.620985	0.515869
18	2	-8	0.700369	19.5637	19.5711	19.5657	19.4724	21.6864	19.5351	19.4438	19.5207	19.4251	19.3789	19.4113	21.66	19.7839	0.585054	0.478217
-5	11	-2	0.700395	0.650627	0.645387	0.649875	0.703507	0.840806	0.690757	0.743574	0.781607	0.836994	0.845168	0.824761	0.681	1.75785	1.5331	0.377587
-8	-6	17	0.700419	9.08865	9.09263	9.08673	9.08586	17.0771	9.09007	9.08735	9.10449	9.10139	9.08489	9.09504	17.3	9.18673	0.551514	0.42201
7	-11	-3	0.700495	52.0737	52.0968	52.0642	51.8163	69.2285	52.0504	51.794	52.0396	51.786	51.7154	51.7464	69.13	52.6847	0.635557	0.650824
-1	11	-6	0.700539	7.2853	7.24774	7.2999	7.2011	6.28446	7.32955	7.2458	7.3897	7.31228	7.28898	7.2653	6.101	8.02744	0.461559	0.412183
18	2	-11	0.700643	48.0886	48.1022	48.0733	47.8195	61.4136	48.1232	47.8549	48.222	47.9613	47.8459	47.863	61.26	48.9337	0.619487	0.62947
15	3	1	0.700822	0.451315	0.456267	0.448478	0.442546	0.212631	0.44668	0.438409	0.41964	0.412177	0.474505	0.448657	0.1917	1.53387	1.58362	0.376179
-12	-6	16	0.700863	55.7079	55.6765	55.7124	55.4341	67.4434	55.8036	55.5303	56.0093	55.7475	55.6443	55.6211	67.31	56.6322	0.57895	0.669981
-16	0	0	0.701169	27.2982	27.3161	27.3028	27.0195	21.7855	27.1879	26.9106	26.9253	26.6436	26.716	26.7347	21.55	29.7976	0.568994	0.518469
-10	10	5	0.701354	37.4163	37.3937	37.4319	37.185	53.0668	37.4066	37.1764	37.3921	37.1634	37.1103	37.1317	52.94	38.3324	0.590651	0.572498
-8	2	-11	0.701675	39.0968	39.1108	39.0878	38.8419	45.801	39.0883	38.8342	39.0954	38.8446	38.7922	38.802	45.61	40.4459	0.692185	0.581646
-12	-2	19	0.701719	45.1162	45.1147	45.1147	44.8739	58.8025	45.1239	44.8827	45.1025	44.8663	44.8602	44.8505	58.73	46.5197	0.666634	0.61367
-10	10	6	0.701932	28.9147	28.921	28.9184	28.8348	40.919	28.8394	28.7596	28.6917	28.6084	28.7331	28.7176	40.94	28.753	0.513967	0.527847
7	11	-5	0.702017	39.3049	39.3127	39.2991	39.0634	45.3698	39.3349	39.0942	39.4327	39.1975	39.0099	39.0611	45.17	39.8134	0.58123	0.583054
-18	0	6	0.702201	40.4077	40.4098	40.4138	40.125	47.4655	40.3477	40.0661	40.2214	39.9383	39.9409	39.9539	47.17	41.2186	0.623061	0.587992
-12	-4	18	0.702345	11.4702	11.4495	11.4702	11.3847	18.5818	11.5193	11.4334	11.573	11.4962	11.5388	11.4823	18.41	11.8213	0.579499	0.434625
3	3	-18	0.702478	17.1879	17.2082	17.1797	17.1489	20.2414	17.1758	17.137	17.1648	17.1244	17.1434	17.1496	20.46	17.359	0.667927	0.465461
-7	3	19	0.702562	9.54039	9.55694	9.53266	9.53503	12.7031	9.51882	9.51346	9.50214	9.49673	9.54881	9.53259	12.73	9.21866	0.586908	0.424613
17	-3	-4	0.702649	21.1811	21.202	21.1749	21.0701	28.3436	21.1307	21.0207	21.0092	20.8982	20.9063	20.9385	28.39	21.2859	0.532423	0.486377
-7	7	16	0.702701	10.3971	10.4234	10.3874	10.4356	17.2597	10.3589	10.3976	10.3065	10.3413	10.3623	10.383	17.25	10.099	0.532829	0.429542
-15	5	1	0.702812	47.9972	47.9879	48.0107	47.797	64.5096	47.9533	47.7539	47.8866	47.6859	47.6943	47.7139	64.49	48.8585	0.560307	0.628612
-13	7	0	0.702837	25.4422	25.449	25.4433	25.2877	34.2171	25.3883	25.2341	25.2572	25.1018	25.1822	25.1585	33.91	26.1444	0.44627	0.509182
10	4	8	0.702876	1.88574	1.85707	1.89267	1.82961	4.4988	1.95361	1.89816	2.05774	2.01003	1.94487	1.93128	4.62	2.74798	1.31625	0.383919
-13	5	-3	0.703046	37.5915	37.5816	37.604	37.4094	49.6062	37.5347	37.3535	37.4034	37.2218	37.2933	37.2943	49.67	38.5629	0.573335	0.574409
-11	5	-6	0.70309	26.3881	26.3735	26.3965	26.2645	38.8088	26.3901	26.2674	26.3907	26.2705	26.2766	26.2746	38.85	26.8092	0.624368	0.514514
-10	10	4	0.703148	17.257	17.2706	17.2539	17.2598	27.6341	17.213	17.2152	17.1792	17.1777	17.2211	17.2237	27.57	16.7889	0.545463	0.465803
7	11	-2	0.703294	5.00513	4.99827	5.00567	5.05833	11.6757	5.03186	5.08506	5.0719	5.12732	5.1457	5.12451	11.77	4.68286	0.633363	0.400218
10	8	-14	0.703307	1.99048	1.99117	1.99549	1.93241	1.66962	1.92854	1.87116	1.77205	1.71325	1.81355	1.79725	1.711	3.10079	1.09458	0.384487
-15	-1	-2	0.703385	9.82329	9.80711	9.83551	9.83376	15.5549	9.78678	9.79734	9.69475	9.7036	9.81198	9.7871	15.51	9.60121	0.54781	0.425783
-11	-9	1	0.703454	1.39888	1.41071	1.39259	1.41205	1.21868	1.38072	1.39434	1.33383	1.3481	1.40464	1.39011	1.494	1.87071	1.39739	0.381435
-8	-10	10	0.703666	21.861	21.8509	21.8611	21.796	38.0606	21.9047	21.8392	22.0076	21.9462	21.8808	21.8785	38.37	22.2748	0.480379	0.49052
0	2	17	0.703676	45.5698	45.5576	45.5738	45.3172	60.0416	45.5588	45.3071	45.5294	45.2832	45.3282	45.2947	60.02	46.855	0.642938	0.616417
-5	9	13	0.704086	16.8779	16.8575	16.8902	16.8818	28.1255	16.8694	16.8736	16.8305	16.8341	16.9127	16.8975	28.33	16.7074	0.487988	0.463833
-3	-5	17	0.7041	44.1995	44.1612	44.2109	43.9474	55.4163	44.2726	44.0211	44.4504	44.2093	44.139	44.105	55.29	45.7339	0.66444	0.608805
-17	-3	14	0.704164	4.21204	4.21705	4.21102	4.19093	3.18151	4.19862	4.17817	4.16319	4.1428	4.12403	4.13745	2.991	4.15949	0.959486	0.39628
7	9	-13	0.704488	4.5765	4.58762	4.56768	4.5566	5.25845	4.599	4.57822	4.66647	4.64616	4.55015	4.57774	5.356	4.4826	0.76149	0.397573
-14	-4	17	0.704514	27.9707	27.9825	27.9678	27.8585	40.6571	27.9273	27.8158	27.8242	27.7117	27.7843	27.7745	40.84	28.4676	0.533477	0.52298
-6	-6	17	0.704518	6.25572	6.23923	6.26441	6.24004	9.80384	6.27036	6.2544	6.29026	6.27426	6.28584	6.28089	9.911	6.23863	0.511876	0.407145
11	-1	8	0.704633	22.3345	22.3326	22.3397	22.2568	32.595	22.3061	22.2286	22.2638	22.1842	22.2079	22.2159	32.7	22.626	0.53062	0.492712
-13	-1	19	0.704827	53.3888	53.4136	53.3763	53.1904	71.6589	53.3721	53.1744	53.3528	53.1574	53.1723	53.1695	71.67	53.9084	0.699647	0.657212
-10	-10	7	0.704877	39.3955	39.3634	39.415	39.207	49.8905	39.3913	39.2035	39.4164	39.2301	39.1974	39.1982	49.75	40.0034	0.553494	0.58252
-18	2	7	0.705018	39.0449	39.0279	39.0582	38.8859	50.558	39.0065	38.8483	38.921	38.7626	38.771	38.7885	50.61	39.2272	0.574672	0.581349
-16	4	2	0.705402	39.5953	39.582	39.6072	39.4422	51.7892	39.5622	39.4099	39.5063	39.3548	39.3052	39.3437	52.08	40.2817	0.519684	0.584455
-18	-2	12	0.705471	3.35957	3.33038	3.36749	3.29782	2.72504	3.41581	3.35491	3.50039	3.44711	3.46641	3.42759	2.874	3.82344	0.877087	0.39171
-12	8	0	0.705573	18.1127	18.1032	18.1137	18.0391	27.068	18.1291	18.0568	18.1267	18.0612	18.1088	18.0744	27.08	18.7197	0.437205	0.47038
9	-9	3	0.705612	18.2144	18.2214	18.2095	18.2212	30.4863	18.2085	18.2153	18.22	18.2274	18.2484	18.2433	30.55	17.7881	0.498602	0.470715
0	12	0	0.705618	56.621	56.5999	56.6392	56.3445	71.1828	56.5639	56.2896	56.4525	56.1826	56.2407	56.2247	71.17	57.6624	0.634389	0.675275
-9	-5	18	0.705669	12.1832	12.1919	12.1787	12.1374	18.1482	12.1583	12.113	12.0861	12.0426	12.1365	12.1035	18.17	12.2086	0.577384	0.438398
[truncated: 10,312 more rows]
